# Supplementary material for: A kinase to cytokine explorer to identify molecular regulators and potential therapeutic opportunities
Source: eLife. 2024 Feb 2;12:RP91472. doi: 10.7554/eLife.91472 (PMC10945549; doi:10.7554/eLife.91472)
Supplement: Supplementary file 4. [file elife-91472-supp4.zip]

Archive with 1 entries (1 files):
- 177d393e-c6b5-4263-b6a4-c0cccb6af3c6.csv
