# Supplementary material for: A kinase to cytokine explorer to identify molecular regulators and potential therapeutic opportunities
Source: eLife. 2024 Feb 2;12:RP91472. doi: 10.7554/eLife.91472 (PMC10945549; doi:10.7554/eLife.91472)
Supplement: Supplementary file 4. [file elife-91472-supp4.zip › 177d393e-c6b5-4263-b6a4-c0cccb6af3c6.csv]

Supplementary File 4 Predicted cytokine level of KI-treated LPS macrophage relative to LPS macrophage
KI	FDA_Approved	reductionPower_at_50_thr	reductionPower_at_70_thr	CCL1	CCL15	CCL17	CCL18	CCL19	CCL3	CCL4	CCL5	CCL7	CCL8	CD14	CXCL1	CXCL10	CXCL13	CXCL16	CXCL3	CXCL5	CXCL7	CXCL9	EMMPRIN	G_CSF	ICAM1	IL1_RA_RN	IL10	IL12_p40	IL6	M_CSF_R (CD115)	MIF	MMP1	MMP7	MMP9	Osteopontin (OPN)	TIMP1	TNF_alpha	TNF_RII	TREM2	VEGFA
Ponatinib (AP24534) 0.5uM	Yes	30	24	51.16995915	100	84.97016473	100	100	75.77512641	65.91253271	87.98788211	74.42384993	53.5947895	43.65632871	78.65851181	85.89910071	100	91.47669104	44.6983496	100	100	67.03332861	0	45.02360851	13.73464684	91.24209072	100	58.51015317	82.78281923	73.06393699	1.08117609	68.81751953	75.73390512	100	82.92039016	76.40383961	79.15808875	58.22513353	40.28634056	100
LY2835219 0.5uM	Yes	23	10	56.5270122	53.31585534	83.9556561	61.18603471	100	35.22371125	48.87643776	100	91.22821763	21.38007785	51.12536779	100	60.27001607	91.93822914	67.1237987	2.12206073	100	100	61.72963332	13.66000885	2.55423226	57.02516548	59.22132356	81.6641915	30.38708994	39.97274418	69.46097625	28.25628741	45.86322703	30.90862385	28.26342398	21.3656742	69.87873516	59.05977325	51.16901915	18.98575485	68.3547297
Cobimetinib (GDC-0973, RG7420) 0.5uM	Yes	13	10	54.71429452	0.9214584	23.25208355	5.35719471	0	19.3564161	74.31092873	69.56441538	91.11250722	70.25901442	52.25242824	86.65639103	34.60785064	0.10590975	66.31470997	3.04641792	93.01541926	79.14029651	17.81126798	1.76259314	44.16767561	5.43457094	47.51943553	0	79.59924211	14.37292605	36.65298084	9.03553962	79.04630432	0	31.11892116	9.61248574	45.97782341	70.6398132	6.45634014	12.86981392	1.54575365
Nilotinib (AMN-107) 0.5uM	Yes	13	7	36.08550167	100	73.59745784	48.33599798	89.1495683	24.03618373	41.06930271	50.6351644	57.46012887	38.44235854	25.65096943	79.95512622	45.06707318	22.29158729	65.4893382	21.21252892	100	100	17.23846848	0	20.44501669	14.4115498	35.76745638	17.95245598	36.22171265	20.7218197	50.85863424	10.54565021	48.13082078	16.26075578	68.67278929	63.34928733	58.83273496	47.74230006	6.31531115	24.95091389	38.87763415
Baricitinib (LY3009104, INCB028050) 0.5uM	Yes	12	8	5.75691337	75.65083293	79.40142304	79.49305725	93.46572767	3.81844473	4.05379299	60.24348463	0.28295848	11.36502437	1.21135438	3.12769709	93.33297182	88.70895861	1.24751565	0.85421302	1.72442971	2.22516554	60.81045773	1.76435141	4.06501408	48.64268664	80.12313499	64.79832718	1.07451343	0.82822248	3.29064762	57.76310114	0	1.46512763	0.18185756	0	1.28780558	3.73738854	2.09564771	0.52340366	59.09163477
Dasatinib 0.5uM	Yes	9	4	8.81715103	82.16672778	12.99502688	46.12183072	36.940521	17.98252432	57.72275764	64.34029125	49.61299775	38.03165438	27.55756055	69.17566335	22.17154287	54.58153753	39.83893758	33.52517856	83.36505693	49.80498904	12.49786792	1.52791239	3.8213729	12.15407113	33.23994379	51.99779204	11.7372657	29.89243615	24.83418877	3.23022687	12.67602229	23.49172173	59.30004639	81.67405375	44.24819707	33.13204758	8.12506395	18.15554908	30.20861687
AP26113 0.5uM	Yes	7	4	40.60887956	47.94032377	33.02791911	28.94425195	22.52470734	0	54.59453602	58.69339877	74.46816218	18.57154451	19.38170888	30.03720246	45.77110073	0	3.37402414	0	20.98127098	3.52264091	20.51117997	6.61528002	59.72608399	36.51935219	41.33512086	0	72.39500262	26.0244602	0	37.50301946	65.12611055	23.21138637	0	0	0	90.46951281	0	0	0
Palbociclib (PD-0332991) 0.5uM	Yes	7	3	30.49780608	47.39290384	53.34860498	35.7779016	56.06811412	10.02612552	40.74373816	82.69967919	46.41051807	11.83342134	19.24078595	31.08872019	62.8218574	70.62036126	19.27958241	9.31049204	38.07223598	67.76751853	20.12464519	11.56104262	3.85421987	37.95110546	49.29610892	56.31821349	18.2230618	9.10145078	27.50346299	36.33576196	14.30521679	17.90506499	0	17.93005227	8.77181658	39.90287009	12.06981047	6.68706127	32.13141951
PKC412 (CGP41251, Midostaurin) 0.5uM	Yes	7	2	26.86965501	64.25628236	19.28323654	13.23949607	30.00041178	18.29203798	25.76786914	19.30978903	27.11886726	36.87095512	22.07911387	77.02494779	45.74498048	14.94490948	60.17636174	9.07885855	39.84250546	26.57554681	35.00321273	1.18509777	21.09417529	8.32515796	60.30197025	19.79169854	13.10935737	32.13606096	41.17232505	0	31.7019709	28.28475815	51.01514207	19.07531126	62.85836046	57.88634792	38.93664351	8.21963021	0
Afatinib (BIBW2992) 0.5uM	Yes	6	3	22.26806818	79.63185262	58.76025931	29.57549345	74.9574213	25.60358716	32.814768	66.07865146	35.24670982	14.99432855	4.25493659	18.54618577	13.4437016	44.82458397	0.89681447	22.33254216	37.15845726	33.38449402	5.5240262	7.40887432	0	13.6201632	18.88068892	40.9106151	36.07051195	6.67502438	18.47069925	64.42215543	31.43720581	19.09466094	1.3987783	26.88534135	0	58.4719292	2.1106925	13.114422	18.38626825
Gefitinib 2uM	Yes	6	1	0	67.00263517	59.7104716	63.8667264	60.59335023	22.34643565	15.10355178	59.0264095	35.00284336	15.5109391	6.40190682	0.51040568	20.00573036	43.82599563	0	16.52729653	24.5816658	44.8477823	7.99287866	10.40462407	18.9166205	16.50917365	11.51469182	47.92713238	0	5.53509706	6.18443878	67.92576965	22.93244709	9.71840321	10.5254014	19.46576122	0	43.75833076	0	8.52792607	33.33705239
Regorafenib (BAY 73-4506) 0.5uM	Yes	6	3	16.22042347	94.94275401	38.10938507	51.28731666	49.60384912	27.17995536	3.69517031	27.13233587	35.90701678	18.0273949	21.08207244	36.18385637	18.43311184	67.61921627	22.57569533	24.31294126	49.42679162	99.24550323	2.16714726	2.01011098	2.48132725	2.9021417	38.9281131	46.6625735	4.33102205	3.1590186	46.38116167	1.79398377	35.45597739	11.15961301	59.99703414	58.6881435	29.54886343	26.58266876	19.60103127	12.58475302	31.80807819
Bosutinib 0.05uM	Yes	5	2	29.08064087	0	0	0	0	19.51391356	47.22937004	51.49446393	64.30469331	31.0678528	25.55685937	40.00321671	3.64657469	0	9.99220551	2.93595622	74.57218703	68.78999551	9.42838626	2.00086455	4.11370116	9.49379909	8.31630775	0	21.0078745	5.8752829	2.86617712	43.48743664	62.67529373	0.68765437	21.40746599	7.9596039	10.53014546	35.26375408	5.38289242	7.60592426	0
Imatinib Mesylate 0.5uM	Yes	5	2	12.11588243	26.65087157	11.65724833	34.70108643	0	4.11771173	0	26.71806181	48.40671681	4.8628852	30.74631765	58.69046252	20.17145245	3.81692464	51.01749253	21.19140919	36.11522557	88.73504473	0	9.01987589	0	11.52716204	4.9369192	13.18358827	0	0.22256363	31.77081529	10.36229467	17.84361772	0	66.30806617	60.04563142	45.79524765	0	5.66413812	12.60575076	13.40583003
Sorafenib 0.5uM	Yes	5	3	13.75214258	90.11201365	26.83075828	44.80530433	25.03193696	23.47373003	0	12.84431017	46.24320752	21.91806195	14.08483662	42.66030474	10.49652014	63.98236349	24.61661499	23.46260804	44.15602015	100	0	1.2535057	2.59196273	2.93153651	35.13977776	47.05627402	18.3003089	0.18732114	46.42652448	0	44.16230166	8.11136001	63.86748519	54.06566055	31.67782295	17.22596332	13.15355062	17.65894913	39.20373166
Vandetanib 0.5uM	Yes	5	2	0	6.31999902	0	64.54515005	0	23.231489	0	23.64088421	75.54728222	0.11645594	32.73985136	0.27605011	6.62198091	44.95411986	3.18642875	31.71920262	36.1403479	60.77539931	0	8.92646897	1.43932574	12.19778843	0.64772117	44.39457071	0	0	0	68.81007612	19.03664673	2.0422457	50.86195054	37.7766242	0	0	8.9613073	5.03668039	34.49876966
Vargatef (Nintedanib, BIBF 1120) 0.5uM	Yes	5	1	4.50141175	55.76211616	1.52679772	1.4558692	0	23.11487342	54.12643252	1.94566749	2.84150732	0	27.81488444	4.1855467	2.6164605	0.92065667	50.78718565	16.6976172	60.43650728	22.41376994	0	0	0.65929997	2.37378076	46.42845743	0.33716059	0	0.37269465	1.49039781	5.52302569	0	1.3369297	37.69477054	44.35024833	50.26147349	13.40576714	0	0.38357711	0.14276702
Cabozantinib malate (XL184) 0.5uM	Yes	4	1	2.71573232	48.12599376	3.08273028	29.34819105	1.41597454	47.6460106	35.60793425	3.91311831	47.06765692	26.03947152	0.67453907	1.84012305	3.69808861	63.92223543	1.92889139	32.97688493	54.11793283	43.55311666	0.96900594	0.9567161	1.35870397	3.12820243	17.18023754	39.44349296	3.57467984	0.91964118	33.77773994	1.75979746	10.382549	1.17217536	54.11969118	54.19637078	26.242642	2.44803671	3.67032282	3.74517532	15.3984504
Gefitinib 0.5uM	Yes	4	3	0	29.55841947	31.19911924	72.55190956	20.39284062	15.02011499	0	35.9650146	56.99650312	0	22.03898349	4.6079387	24.18533267	48.16885513	0	19.21301729	23.66154572	79.05466468	0	8.32605159	1.28058293	19.92643242	3.36707607	47.60590441	0	4.5737702	0	58.01243424	36.80175433	0	11.39529336	18.03641378	0	13.03897965	2.13448443	9.09636864	33.43142373
Imatinib (Gleevec) 2uM	Yes	4	3	22.45106047	26.15204247	19.5269424	40.15449648	8.8242033	4.27029094	0	40.11158007	44.70055908	0	27.35919636	60.2996404	27.28777047	8.59235249	44.28758251	19.48768329	32.02539973	87.70421431	0	9.45363493	0	10.60189813	0	19.13637818	0	0	30.25484831	12.19338221	18.23862225	1.93398521	64.38845801	70.06822612	41.78551729	0	2.15744353	12.1471175	17.02056051
Erlotinib HCl 0.5uM	Yes	3	1	0	13.67830889	9.93707932	60.15330285	0	15.44569906	0	7.10582367	51.34632257	0	17.51237336	0	14.10202714	29.40444372	0	24.46949243	5.65180683	68.67282083	0	9.7705283	0	10.88716731	0	32.78587567	0	3.54301653	0	48.90428137	25.79881967	0	17.38398198	15.60127903	0	9.50982086	5.1050425	7.15653228	31.98983092
Lapatinib 0.5uM	Yes	3	3	23.05004361	10.94952542	20.91742202	55.24144136	1.53436365	1.95828046	0	42.98723484	88.71300624	7.45475136	29.30268002	37.94867506	34.59259986	20.00714442	15.22254231	17.73745678	15.51175272	72.27906074	0.57052054	8.41004654	0.19147251	17.06548915	3.64200704	16.53282511	35.38264779	8.61616664	10.10186081	41.79811814	32.5552478	4.05660851	14.41936844	7.41444509	0	13.92140327	8.4261469	15.76957397	31.49899757
Sorafenib Tosylate 0.5uM	Yes	3	2	18.4543876	60.72223481	23.2288228	23.59700528	14.74178294	12.60834691	3.32260696	29.67177959	45.77102922	18.82824253	17.90670128	47.80705429	14.50280905	33.12236959	25.10356844	19.4602209	35.37662497	95.57506663	0.20468167	4.62735195	8.67620435	4.13303815	30.46126279	25.21254494	21.83659093	1.46495342	40.97766686	0	40.76214545	4.45175761	58.11410924	44.87759276	28.31503793	9.01587625	11.47652723	13.23126333	15.99536834
Tofacitinib 0.5uM	Yes	3	1	12.58832975	28.38604135	40.81973228	48.26881018	4.64232567	0	0	30.06491697	29.01622425	3.20429942	22.51336863	16.19826497	65.81393912	6.60753502	10.82426554	12.47393349	13.94791353	53.98769252	9.54833545	1.95472841	11.33028137	12.99914238	44.44255353	13.63198366	9.05651661	2.8732127	0	52.91377089	4.85516233	0.19659085	10.89164682	6.26107483	0	5.50672285	0	0	34.84583914
Tofacitinib 2uM	Yes	3	1	9.13778287	41.73893712	34.10331194	41.56173936	4.35326061	0	0	32.53896984	9.46475927	4.69449214	12.30428966	2.73219768	57.11016262	0	0	10.36746818	0	19.35068501	16.10021284	4.07041324	3.89984919	11.03644285	52.38328529	7.07997494	0	0	0	61.41482151	0	0	4.73458359	3.04203051	0	5.45410134	0	0	25.2400614
Axitinib 0.5uM	Yes	2	1	0.4076182	27.35748824	0	0.12000764	0	0	0	0	38.38111157	0	27.83727086	9.82831832	0.03707596	9.14516509	23.20196027	24.31972583	8.00800722	64.68175257	2.41578825	5.62605454	0	0	0	8.38303214	0	0	26.40438894	0	0.16507406	13.24186932	57.74754192	27.74455105	20.96735964	3.74222475	7.79801119	0	20.39202194
Bosutinib 0.5uM	Yes	2	1	38.48406526	2.93397868	0	45.02840496	0.216337	2.0741774	18.0126415	20.01197049	1.34856339	1.72926138	0.92938487	17.39789659	0.13847975	1.02377921	0	0.56771679	7.65453178	52.18242366	0.08218467	0.597003	3.64533565	10.99071325	0.57339018	0.44735406	0	0.01661967	0	49.72213849	64.38210749	29.55842641	27.88414339	1.52826703	0	21.95356362	0	0.67187082	0.2061864
Erlotinib HCl 2uM	Yes	2	1	0	23.7469904	8.10817479	35.61679776	5.19750486	16.28281294	12.4865525	15.21511356	50.14154843	0	15.42821802	0	18.11917883	23.68006817	0	17.19180871	0	35.76711528	2.46965872	11.51949699	0	6.44120405	0	26.32320759	6.78124071	0	7.24558177	51.22404217	27.49437036	0	19.09934301	8.45136171	0	19.87610495	6.01923082	5.90951099	20.29426329
LDK378 0.5uM	Yes	2	1	28.85428229	9.57921464	5.76330795	31.28584723	15.26941165	9.29455762	0	3.6612722	26.63401787	0	33.14077162	22.69085557	15.43459453	10.28706013	21.28498814	7.20597739	38.53671386	17.55757577	10.70264479	12.62776226	25.72204568	45.7819037	0	0	3.54597232	2.2622013	0	34.84404479	50.90802864	0	0	8.53003099	13.28256888	62.74556935	0	0	0
Sunitinib (free base) 0.5uM	Yes	2	2	15.3946827	70.65883784	27.4053222	20.47689551	28.32886779	13.50068877	31.68483656	5.21184215	20.15466281	12.78342317	19.07156675	0	20.39351772	20.3235451	7.11374571	13.10191509	5.62019853	52.95751214	7.71641956	1.80898389	10.58000636	7.11128198	36.33257127	19.29446695	0	0	8.49171731	22.04329306	8.21510062	8.99140516	41.34187372	27.69175242	16.62675395	20.27223282	8.90873536	11.44124784	8.51730503
INCB 28060 (Capmatinib) 0.5uM	Yes	1	1	23.23183048	9.94665899	46.9520007	19.97191206	10.18230271	2.22940721	6.62423112	37.482252	19.68261577	3.93411472	6.86914617	0.17799139	26.17190087	3.21343914	0	15.12726873	0	7.07935727	0	9.05133642	5.65391136	14.15461518	0	5.04030707	41.07385966	8.34642599	3.58227483	54.09298278	18.38467938	6.80067362	1.12293988	10.71462783	0	20.60646245	3.20503209	0	0
Rapamycin (Sirolimus) 0.5uM	Yes	1	1	15.7165688	0	14.32613899	29.60849059	0	1.30316725	6.90882565	34.21081207	49.93071315	7.19883162	30.84665414	38.00496492	24.34868722	5.4414749	26.50774099	11.73847651	28.53085426	63.73990406	0.51502095	11.39135885	1.59455008	17.24956172	15.90387086	5.02700095	20.0305008	3.65946327	8.06974443	38.94388203	18.2887474	3.357972	7.2011263	6.93992301	10.01272962	16.21009428	1.7700042	0	14.91543111
Rapamycin (Sirolimus) 5uM	Yes	1	1	22.3777989	3.44362456	22.64251789	30.48892686	2.77448619	5.84850097	2.85836593	34.62171447	45.29103267	4.12518261	30.48497106	31.68325472	28.20507387	13.44064029	22.49590965	13.95986043	21.59435405	62.21238244	0.58712464	10.24636045	0	15.37492293	16.70153317	9.32825002	6.21634939	1.00824297	8.42661585	40.72498162	16.31672721	4.85164533	3.99967313	9.70819286	9.93135815	15.14748047	3.48863804	0	15.15630292
Sunitinib malate (SU11248) 0.5uM	Yes	1	1	24.67754807	21.4566423	11.26322879	33.49011745	0	0	1.51862844	19.85793734	11.72302289	9.85162798	10.76589757	16.2210383	3.55378133	23.62955885	20.57179794	16.22621121	1.57306156	64.34488481	0	7.57967247	0	13.20547382	21.90924981	12.96035457	0	0	12.00170551	26.84221972	0	3.42591679	5.82692228	19.12306615	23.21470607	11.00754393	0	0	0
TG101348 (SAR302503) 0.5uM	Yes	1	1	19.27864849	3.24897507	17.39834796	29.57933851	0	3.96946909	4.10868997	34.42412067	43.28243964	2.35565064	27.69784586	26.22802494	23.98474844	10.37493947	16.65969537	14.36127331	25.30227162	59.46364607	0.26901825	9.53896085	1.79685858	14.69980018	15.98268078	6.51362142	10.81775755	0.95186214	5.8361362	39.81757985	29.30793629	4.27481099	3.1946702	7.33707941	8.70544205	14.76637927	2.26945412	0	14.00491088
Crizotinib (PF-02341066) 0.5uM	Yes	0	1	40.07641152	10.56118626	49.78885533	20.98765699	16.81405007	6.51600175	10.48534833	26.74509682	8.3460734	0	0	0	5.04920849	28.15227222	0	30.55744645	0	19.52546183	1.29192447	2.76004515	0.64427909	11.76780202	11.83437381	13.72264611	0	7.725613	0	42.408363	29.99290453	30.02579318	13.97623603	34.96808221	0	0	0	0	24.73118053
Neratinib 0.5uM	Yes	0	1	22.2104125	0.22913109	0	19.45183638	0	5.74917414	39.32596627	21.0680266	17.88254301	7.96960831	0.16684031	12.26314926	1.54763166	0	0	6.54240876	38.98657766	38.60329652	0	0	0	5.16638736	11.65961416	0.34910723	0	0	0	49.17218739	12.21512685	4.14318103	4.28303882	1.80170658	0	0	0	9.52902316	0
PKC412 (CGP41251, Midostaurin) 0.05uM	Yes	0	1	9.26541203	21.94541403	3.65361611	0	0	0	0	20.1277564	10.23215772	21.45830194	9.9091235	40.20216456	8.25172701	0	27.41479576	13.01291024	0	3.15546263	15.64989742	3.49310606	0	2.6229285	31.95109991	0	13.7526357	3.45630319	5.38219946	17.47032225	0	7.49032153	24.32568055	16.89590731	26.90906343	13.40720396	3.37538982	0	0
Vemurafenib (PLX4032, RG7204) 0.5uM	Yes	0	1	0	20.81499618	15.11450326	36.86975714	14.093325	15.38139499	5.18979883	36.26287711	38.25932487	27.72154643	32.61205663	27.90510733	41.71477454	25.2409633	6.25804609	25.78298426	15.54967149	31.77476615	21.75834716	4.87327155	0	2.64709736	16.67849037	15.32604946	0	4.03429606	4.81919488	19.72409876	11.05371136	3.99382335	20.02162225	16.13388142	11.73685659	22.93167883	7.20966106	4.65874226	36.99178845
GZD824 0.5uM	No	32	26	57.37611164	100	80.11816045	97.47996559	98.43301246	85.77316666	94.62755929	97.62519707	90.96821465	55.83675241	47.13420694	93.70950747	93.40901482	97.64044146	92.85104268	53.99944931	98.84295237	83.7218502	61.95249938	0	51.64847649	12.42203978	95.58674687	93.5859218	93.30275767	84.93102712	66.77737601	1.12415914	93.19411821	93.55943721	91.05754062	86.46379007	86.52931435	96.11918175	76.98287783	39.08708148	81.37445189
Staurosporine 0.5uM	No	32	30	87.36805062	100	82.55464912	94.82590686	98.20856231	86.52062235	100	100	91.50100101	76.34729295	42.61986204	96.61893483	100	100	94.94985169	0.48961923	97.40555124	80.58045493	63.2412038	0	61.97791692	48.08247364	100	94.65645845	97.67852208	80.89685526	72.98773213	0	93.54788397	95.33025298	89.85735873	77.20209438	92.80991873	87.28239589	83.02833272	77.14152731	76.2825927
PDK1/Akt/Flt Dual Pathway Inhibitor 0.5uM	No	27	24	86.09493297	90.04321671	77.99414246	90.05472687	91.83992398	8.36288055	70.8921092	91.26494801	94.1046031	64.34593436	35.35162003	90.29247225	90.56422076	91.891312	95.33889885	26.62998976	100	84.44226606	60.94394714	0.3701085	0.58848029	30.31731595	88.13303426	80.04627744	90.55791608	55.81380997	71.60006754	0	1.98786483	85.48829054	89.03977377	69.71529428	79.2922552	2.40008885	76.73501696	38.28788765	82.94423914
Cdk1/2 Inhibitor III 0.5uM	No	26	23	84.4979137	96.28332178	80.91667835	94.57723662	96.07892235	7.16613122	90.6663829	94.51007241	80.46664711	40.41851893	40.42725171	83.23239378	93.96172406	96.68700294	91.75523968	8.35055028	98.86383188	82.32600846	62.00072525	0.17023556	52.83678143	49.8013501	92.26665482	93.1596983	89.60244498	82.31960206	40.7532825	1.91145839	93.74923351	69.63282163	76.42872416	48.17080942	81.41935515	40.11283614	69.73451346	2.04917643	81.16341481
PKR Inhibitor 0.5uM	No	23	11	22.86201593	100	68.04237193	51.68302033	100	15.25434618	71.91596551	59.41748979	62.55771476	38.80064537	41.64973039	69.24826696	63.39405857	94.48287298	72.32789428	0	100	100	66.11601633	0	30.40505738	40.78123738	79.88095013	83.71326563	56.11780101	56.93291045	59.72093982	5.85379617	43.05972785	33.10993853	37.96338655	8.4627324	79.23429344	58.68408934	61.34558606	31.60178186	68.76004307
Pluripotin 0.5uM	No	23	9	53.41444116	89.95579924	54.10379691	56.00079724	58.04027253	56.66043261	59.67522728	73.88575341	100	17.34890107	49.46614927	58.4154881	79.52101103	57.18089414	61.21455748	30.43456524	76.10376262	63.64133084	32.11040678	3.82879444	35.61725695	23.96064933	55.89353714	42.00729671	49.66198934	69.26195221	33.81049159	26.36943197	74.03500503	76.24834987	59.87884525	56.76786494	62.40779842	92.01268563	45.68190743	25.38950098	48.34664669
SB 218078 0.5uM	No	23	16	56.03137197	94.98150108	75.34936621	3.72915866	93.39624039	27.45096996	74.52418981	75.86877841	3.28566012	32.01353408	40.39419507	80.56790404	86.89558795	94.33735931	63.95773151	1.61370542	84.7981709	80.37170589	61.87303553	0	49.40036489	48.53164916	93.7396231	72.7324117	60.59646889	72.657403	66.12526001	1.33811649	4.66903282	71.31283416	32.66728682	4.82154516	60.94358122	82.30809978	62.24839178	32.9880713	54.28357302
AMG-Tie2-1 0.5uM	No	22	10	27.60481976	100	65.6150459	73.69130915	59.28605509	39.16327608	34.8778103	62.58654109	100	38.4719093	46.5854192	64.29927535	68.8983903	75.75809138	61.73920705	21.39443667	100	100	35.34879793	1.34185412	19.66487097	10.66469367	68.55923558	57.33625964	38.60761378	29.2730108	60.1230922	7.70669467	73.09428813	51.47623571	79.6792299	53.87662233	50.87731682	50.48667178	23.19494215	21.76169815	82.41845797
BGT226 (NVP-BGT226) 0.5uM	No	21	14	35.3651634	90.6714589	61.03640436	52.65615199	91.6418977	39.46708747	86.8464881	72.3456719	78.78369521	51.19572955	41.24470509	73.82587045	39.35232124	88.28419081	73.40410495	22.42088864	92.23567037	80.29889597	59.98554955	2.28416021	4.80165197	4.41869275	51.40937	83.17447598	5.35334465	1.03248048	64.79757622	4.8403949	1.30305107	27.54554129	65.84619839	68.73092516	77.17076708	11.16414025	26.84301736	46.88594751	81.54460401
NCGC00344999 0.5uM	No	20	11	54.11246096	65.53437562	57.02261845	6.8527195	82.52785021	35.80376666	100	92.49680089	54.61322126	35.68853945	27.66144031	48.72324551	43.48120171	78.65774791	34.50330262	7.29263951	70.51947341	88.12664997	53.17733151	0.30719544	48.04657204	53.06088331	82.41064234	100	71.87823135	62.55965917	49.69680572	22.24230202	69.52620394	49.99078665	33.16408106	61.19401466	55.10329374	86.97116546	34.81774952	25.58945974	15.76402835
JNK Inhibitor V 0.5uM	No	18	11	37.55817899	68.03892873	58.50976883	89.2684014	98.21123845	21.40365245	68.89173873	72.59038153	66.61878505	31.85793272	74.93360466	100	45.52459974	85.38468104	100	14.09880592	100	100	67.00500677	7.17863303	14.45422066	42.41684206	54.70837997	63.87588033	16.11866111	27.94938901	45.03770921	8.64594371	45.12335845	14.73585776	47.33034016	6.50013602	97.16687808	36.5227414	37.29763248	24.05377568	69.22616304
K252a 0.5uM	No	18	12	6.92572769	86.31632193	72.45003658	50.47313885	84.5261769	68.83196041	95.64094193	91.53382294	30.66972303	36.79861589	2.33517065	22.30780918	92.01773946	92.03409545	3.30657286	8.74328964	41.26250272	8.0409853	62.30847695	0.70262597	58.44947999	19.14479963	84.97890895	84.84120854	4.95733643	35.7091359	31.89546881	3.28760864	86.68934969	13.78335838	25.61231945	59.64876786	60.64954743	85.77319904	52.66170661	31.83391045	42.65747892
Lestaurtinib 0.5uM	No	18	9	19.30675056	83.1160324	61.25807367	50.74224839	79.99703271	69.95866581	100	90.32708207	38.79280879	42.27427569	19.57356342	36.69851447	84.41745512	87.41384196	12.24998581	15.86698427	47.56688318	33.92524074	56.84227433	1.55317695	58.32553865	17.74227561	72.60453208	63.5594984	31.12015649	14.34174526	41.02862774	0	63.93630458	13.08807508	12.29863781	56.22782024	57.27738314	81.45590581	50.15689974	37.79889951	40.34566924
PI3Kg Inhibitor (AS-605240) 2uM	No	18	9	30.15129123	69.48977439	70.66811682	100	100	30.29771673	64.94835581	90.40343474	54.71892901	15.9823425	36.10867524	55.87894976	64.21054723	100	33.22595766	7.58331808	59.28256596	100	60.08108111	3.68168533	8.41172422	45.81855834	48.60994494	100	68.22243211	26.91678901	57.77704332	19.59725484	28.78415993	30.76334579	27.16552297	32.52196469	32.97831358	50.51209975	31.21457043	36.99670476	100
CX-4945 0.5uM	No	16	9	6.58670791	100	74.6589014	51.58773749	100	47.67255776	66.22274876	67.29638555	51.32519673	30.14212487	6.43607936	34.10388666	56.94492868	100	22.91163299	6.85940871	66.58906006	90.42974957	70.76302897	0	0	45.29917016	67.459536	100	21.63318026	14.22456908	56.04303275	23.93919958	10.23224753	34.54252151	24.4254641	30.76588506	36.8077057	44.09674857	43.89263676	44.33197756	93.95029722
Indirubin Derivative E804 0.5uM	No	16	9	68.08016167	39.18975987	60.27924273	28.95395428	71.9807402	7.64322258	79.31336691	63.97804553	49.7441106	41.57232787	63.36190298	100	73.88639372	31.12227757	100	15.7145417	100	63.76639605	62.71800168	0	45.47248512	26.32784511	84.12917864	20.61305876	45.54799305	38.68411512	51.32073622	0	47.78591609	24.28663341	45.8924545	4.79105971	100	64.61006125	41.85877915	19.77022888	9.07747299
Milciclib (PHA-848125) 0.5uM	No	16	10	77.37517475	90.98395244	61.03369083	28.41999222	100	19.59733529	100	100	52.34109949	67.19767602	13.73541648	41.02100684	43.59965811	65.78319311	10.68308433	0	92.60859738	25.86795675	59.12310916	2.7765844	17.5783409	38.07598571	69.26195606	85.40384846	100	21.04092324	45.62060366	42.39115962	49.94681365	64.50631063	23.0677668	28.73465275	2.08706659	85.07616283	17.77397319	22.8007187	36.9377055
NCGC00263020-01 0.5uM	No	15	12	7.41960424	82.48382901	45.09090018	45.82011997	100	10.36673338	61.24694633	86.29041769	100	11.87018266	43.7882187	75.78469038	17.76453632	72.86694966	36.3347643	0.8934841	98.98947047	100	67.1336652	7.42795731	48.15170839	57.35668266	19.28382711	88.63473213	0	19.40994439	54.45298471	35.01658548	42.55581132	24.19554262	35.35862626	30.14795227	74.4707145	72.47644401	44.88343478	15.38107349	47.22934871
Danusertib (PHA-739358) 0.5uM	No	14	5	63.82065364	22.11583206	0	17.65413975	0	9.22899384	79.08201713	45.7595268	76.85950522	55.88094719	57.58727979	67.17056641	0	7.47587045	78.36939315	11.52585129	100	51.68010517	23.03667376	0.65641191	27.9737739	8.99476984	63.71364302	0	56.758172	40.47911537	25.9228099	0	57.00028247	31.27979502	55.25106256	8.73188416	50.57644915	33.53926292	11.21218603	1.69543616	9.80765167
Dorsomorphin (BML-275, Compound C) 0.5uM	No	13	7	16.03166914	77.00470971	57.46268766	34.60218275	90.73412453	0	56.4314413	94.63940465	63.93557612	36.99077912	15.72612619	27.39296535	47.1327705	83.42779093	12.68345567	20.67685625	68.21455987	81.46053878	43.15091847	4.25244623	1.35733986	25.59494637	41.96497264	88.9904033	47.1703458	39.56984683	38.44763638	17.06901723	36.86059909	32.0086183	60.00995297	51.78003565	32.19580237	59.16823489	20.78069779	21.75632581	39.83893591
Masitinib 2uM	No	13	11	17.81084234	88.5346275	44.63418295	38.83048408	85.79094368	16.32518519	75.89682699	96.94729907	60.58835044	50.76274854	13.15989571	46.38953317	32.23836501	85.58571251	31.44522276	10.65293303	73.37274031	70.54692419	32.39926015	2.3170067	5.66882172	18.43567962	41.48685543	88.49467109	28.1751712	14.9295423	49.02804639	10.15155612	18.67013997	18.71204387	82.54219105	70.42619007	49.82493685	61.97324721	12.05604174	20.65534204	49.67819689
MK-5108 (VX-689) 0.5uM	No	13	8	38.07179752	32.21126009	64.58119904	4.90368713	61.2752725	43.92169485	90.75721801	80.34564523	96.5704987	25.95536271	58.02695429	81.55717393	34.44368596	41.11371852	78.90518194	22.57572953	100	42.44370279	67.96402392	1.11315703	45.47181842	1.76207465	58.22918051	9.10475642	61.23470168	24.07019164	28.5602483	0	48.21115384	46.61089921	16.07350458	25.17804755	80.28646355	24.3299422	26.22820753	6.86192707	12.54203411
MLN2480 (BIIB-024, TAK-580) 0.5uM	No	13	8	25.4670575	100	94.52197965	17.44321229	100	13.99786554	56.43504149	76.35653982	39.57721601	25.87595633	17.66833012	61.1917458	50.17278221	35.73868864	31.68560547	7.05883825	85.23600811	91.98738143	14.05306842	0.74589396	11.94649649	11.44916849	43.63803418	15.82249011	52.09586008	14.51502833	41.78934011	1.04017174	44.34589354	15.44982706	50.88119049	57.48658347	41.10279239	80.78522927	0.45998606	18.20821488	25.02289174
PI3Kg Inhibitor (AS-605240) 0.5uM	No	13	6	34.6338779	59.84576048	67.83365604	56.02607606	88.99243408	11.39744421	52.76154641	72.87391038	56.87876362	20.35860291	35.80892909	43.93431429	56.90015768	92.11277141	35.33590641	10.20110214	65.47523975	100	38.76761251	5.82727697	2.17174942	41.71539358	38.50987025	69.85793923	47.32793485	12.01450351	28.79418873	43.48192179	33.31789867	16.10479904	20.18632365	15.98504143	21.85352922	32.52961507	9.77967685	18.73073056	71.20400789
Pim-1 Inhibitor 2 0.5uM	No	13	6	39.6857503	63.42065307	57.74114928	48.082597	78.72524918	21.16189679	76.02747729	76.66069385	67.90648124	22.91173792	45.3695004	81.75863571	45.30437066	33.44042152	63.28307878	7.54457583	79.57354712	50.48777946	53.59768726	9.56092612	8.29343017	24.26907255	39.09778383	34.77584009	44.31335496	18.51339101	36.42073672	25.1512988	1.90452323	20.47767619	29.87000758	13.42956424	59.98443204	43.76868742	37.40374351	33.32993958	53.75648729
AMG-25 0.5uM	No	12	6	40.70604599	56.55149529	20.46957719	31.17599577	27.58971348	13.75490375	47.70215104	73.82850374	65.20182298	41.10926378	35.88453816	99.22381721	16.08700922	9.4103172	61.82243634	14.67736223	95.71229398	87.81258611	7.4671848	1.38498524	14.06058218	7.91329528	27.30462246	12.435159	33.14862787	16.36069015	36.58040478	1.71280106	55.8626558	12.55940085	71.03095917	61.95349608	64.29127892	64.33528055	8.84732501	14.21734156	21.91900875
AT9283 0.5uM	No	12	7	44.97270884	42.29524723	45.36605616	24.18097029	72.76446847	43.39007286	78.4346628	75.04519551	49.0055747	12.65109902	43.83473362	62.23811305	80.06049479	68.4592326	60.82884656	21.62628829	72.96273605	25.06030618	47.03927151	10.72078115	12.27400459	39.27359094	68.2054287	60.50905672	12.32892324	16.97716307	26.63621913	7.07705719	58.99849066	40.73702847	19.60618197	20.30792836	72.14684003	46.8796838	47.13468793	7.22155037	12.00637732
AZD3463 0.5uM	No	12	8	25.34126715	72.15201224	81.66269357	0.80383481	78.7488553	11.20942178	64.39337641	82.23213421	2.19697485	2.37751528	1.39767175	1.09547837	80.02856486	4.338792	0.49357172	0.74609936	2.13802885	3.06541436	62.27033361	15.07964413	57.5257769	47.62016076	34.84292642	19.53090545	77.69416398	20.03664239	2.44843521	58.80334829	72.41992901	13.50407475	0.68437865	22.54678755	3.3702083	51.74663192	4.26604039	0.99437771	0.38299128
GSK-3 Inhibitor IX 0.5uM	No	12	7	73.33527887	0	0	8.85290596	0	11.53892261	69.21040308	37.61640646	54.78410203	54.80611333	59.0557095	100	0	0	100	14.95915985	100	35.663071	25.4227504	0	25.62417239	14.0121501	50.11399178	2.77026996	62.42333419	41.93364162	44.40650454	4.23194656	49.50317115	4.48369757	35.45040667	0	100	96.87544293	48.34917759	2.27811415	0
GSK-3 Inhibitor X 0.5uM	No	12	7	68.63351401	0	0	16.34905446	0	13.31577786	58.45056567	64.80898535	64.10543891	58.66266134	77.22814987	100	0	0	100	10.63883286	100	81.38920704	32.39158701	4.39052816	5.8329378	5.49219432	42.220453	0	40.09712662	24.05500817	47.39179136	6.17524641	54.3528295	14.16761508	46.27943177	0	100	46.5819244	44.07045235	14.00232159	2.80214246
GSK-3b Inhibitor XII (TWS119) 0.5uM	No	12	7	45.16102701	0	0	45.41672661	0.55293802	0.51788021	67.78492173	61.70880781	94.43021045	47.97859133	64.79074851	100	0	12.72395044	100	14.86950989	100	61.63532071	31.69494123	4.29170374	33.64744538	16.97529268	26.1584096	30.26913529	27.77744463	47.19736597	73.88458506	0	58.05234224	15.40948596	60.48100633	36.74182124	88.18662415	39.38488579	31.08478884	14.32310894	23.29954588
GSK-650394 0.5uM	No	12	7	45.44244234	98.46390311	49.63407431	57.9709961	100	16.4727181	64.26510995	45.96977446	24.41886601	33.73410832	0	21.14768951	49.29385622	94.82544934	0	7.79700469	83.39774319	95.75685068	58.92117962	0	32.55645732	47.37276709	60.14893542	82.30875599	56.10206501	12.88373093	26.8827042	15.60073764	15.61938229	36.54019163	1.56572551	27.01235939	39.05958301	44.54192471	20.95114264	24.8406152	55.85411759
NCGC00348110 0.5uM	No	12	7	29.93807265	95.12044048	34.25475858	55.85762519	45.62883931	15.6809159	61.89534469	84.35399578	70.25820929	41.81097696	38.17040759	99.62251226	38.08182245	63.03397903	60.23147843	30.62027222	100	56.28008024	15.90226417	4.00052178	1.5111484	12.99639302	43.82702612	45.44735635	15.04723125	16.13045556	34.73717825	6.1708428	30.14784994	27.46735411	42.35514811	79.66448859	60.33907033	39.11200539	5.98162503	13.83485159	29.6208483
PD 166285 dihydrochloride 0.5uM	No	12	7	39.95906165	98.52104972	67.69645951	85.61460861	86.75597261	26.22297961	58.4341436	81.0585641	2.07756768	21.05431877	0	1.01647059	57.05269343	93.26059053	2.76826373	4.09237004	31.16787316	20.18654936	20.61677563	3.4596532	0.11320286	37.06377148	67.21162903	73.00357858	0.65666145	0.77012361	7.58104185	32.15580036	7.55698097	67.39262316	1.58257768	29.5838199	4.3371245	65.6720248	4.31813975	0.67400267	38.78966438
Doramapimod (BIRB 796, p38 MAP Kinase Inhibitor X) 0.5uM	No	11	6	3.68790474	82.0740528	76.60253101	86.25210806	64.45545481	18.7728083	1.59207134	42.7150256	1.41253475	0.9876417	2.96522618	1.07966339	36.37825573	91.16833231	2.07668921	4.09244134	66.00753615	81.81877555	0.90861014	11.15208145	1.73276739	22.63290704	64.60851507	52.16615199	2.79584198	1.88580346	3.84188867	67.13557509	3.76069615	31.47975511	0.95121178	1.18361074	5.26699217	46.00192828	5.97259039	2.42229029	68.56715504
GSK-3b Inhibitor XI 0.5uM	No	11	8	52.21637083	0	14.58171384	48.44320319	0.0008202	15.90561664	47.21780371	60.26850219	77.08925324	50.10757925	81.09523888	100	7.79495541	8.22404237	100	13.83434062	100	90.61885073	27.93702941	9.08656422	4.00631529	8.70483313	39.81860345	3.80724439	41.6954348	13.37213219	53.44400629	7.92955604	42.85885059	9.14498372	43.04822891	0	100	15.58717124	40.642	14.66745692	31.59620901
JAK3 Inhibitor VI 0.5uM	No	11	6	6.52834311	100	42.05043885	21.89030518	74.57636106	25.80972558	81.85794901	58.30741282	38.2514426	41.38878538	28.16877162	62.6849202	38.83707292	41.87947794	41.77568657	0	88.27029553	51.04357055	59.05775898	0	40.32548957	8.31860034	80.29780721	49.0343175	31.47267484	38.1325845	46.00320115	9.84020303	20.73175234	37.00793765	18.03654148	0	42.23578545	67.5720373	61.94501477	26.02670335	35.19549348
Lck Inhibitor (RK 24466) 0.5uM	No	11	4	17.87020522	56.02864685	0	55.35807531	6.58628462	3.15809992	75.44595174	64.83257035	42.54542834	40.47691314	31.37320937	60.93676507	16.91559986	81.05816274	43.32914849	15.59125497	84.81549693	38.64387403	24.63794044	5.96894291	11.2290493	12.76026563	52.83498603	63.85704004	23.73285876	40.1596278	38.05545567	2.68953171	59.37388229	30.91878248	46.74618369	30.82095073	31.57021304	64.45491612	13.49821103	11.46970565	39.80745804
Alsterpaullone 0.5uM	No	10	8	89.86006719	0	9.24288327	12.79136633	21.2444924	0	17.03546251	71.1431366	44.08847156	27.59411517	64.08066447	100	10.8862278	0	100	9.92373349	83.52305451	73.22873721	28.19135322	15.08367487	5.76565306	40.77732511	40.59380454	12.95078423	0	44.78255123	41.09920608	22.09960161	60.56141863	37.78084469	8.32068978	0	99.82082613	50.03312004	46.03413513	3.22719601	0
Alsterpaullone 2 Cyanoethyl 0.5uM	No	10	9	87.76991014	11.13218961	11.42410627	15.20291127	25.23376007	0	39.92036288	70.1134988	28.73651519	28.63338682	62.82218857	100	10.29907586	0	100	13.60963101	94.17301825	83.11508249	32.58099327	12.0746583	7.65474001	33.7397988	37.34523605	16.17069629	0	53.99650234	39.6596419	7.07306626	79.4078868	36.15695898	13.64878416	4.94869289	100	43.55927751	48.5675282	3.88444978	0
CEP-33779 0.5uM	No	10	5	21.1526884	64.97695762	82.95391363	92.37962787	86.31961612	0	28.85779167	54.87715306	0	11.17972411	0	15.10689482	71.97271463	52.07735874	2.78038166	13.94970043	0	0	37.08217662	1.82991424	25.04426744	28.73756105	63.86799528	59.22688916	30.83023403	5.12939182	5.3599501	53.47225831	23.84896516	18.47925808	28.69951556	34.38095666	5.42724076	2.33185135	5.98273474	0	33.61271286
Go6976 0.5uM	No	10	4	32.25360313	49.90065299	40.27387984	63.64910515	46.06783463	1.18520862	63.02623265	86.60281877	8.01098936	49.40569239	16.4385934	54.04979212	54.38283265	2.48282292	25.6300313	2.68066526	48.52442622	51.77060994	44.66713377	6.541349	44.55915304	23.89601463	54.03121853	8.02888525	70.67811944	46.16597818	22.55067894	25.3778896	59.8005665	17.11889354	0	0	21.7253336	76.02356228	30.60074097	2.29169892	10.01285748
GSK-3 Inhibitor XIII 0.5uM	No	10	5	37.52559744	8.12108559	35.52196425	14.05296844	36.39013451	9.01354268	60.27698519	52.9664787	48.2082828	25.78281893	50.95768985	100	30.23750674	34.53346209	99.28630927	19.28376508	100	38.47228086	43.4489408	9.44284146	18.87445708	27.83774583	56.96773641	12.28047658	47.32596516	16.46452567	54.72386666	0	57.6747561	11.74624086	24.23280777	22.67191246	100	30.49061458	28.53122293	8.5317146	3.71584656
JNJ-7706621 0.5uM	No	10	6	56.1734558	28.77658966	36.67595138	30.60117149	3.09692196	0	23.38149893	34.63608513	74.32514138	9.11370865	52.71943902	86.39907028	80.67909339	8.26033841	74.31211088	15.30991598	62.09879263	73.14003838	21.77783044	5.30590169	10.70992395	15.32944788	46.01445078	12.87389047	33.17497542	36.66059982	32.30232877	0	69.39248173	32.92898964	21.79104436	1.09712328	66.0898306	33.99103672	35.75137496	0	17.09596201
KU-55933 (ATM Kinase Inhibitor) 5uM	No	10	7	41.18044268	71.67695524	67.59399057	49.24642933	79.87076719	11.21127746	27.18906901	53.47716486	37.12148885	29.24121331	50.67021369	76.60722491	35.1981617	21.22933863	74.22098884	13.90247376	83.43444445	75.69802549	16.82824319	12.46362062	6.28744455	12.56335696	39.15046526	13.93801459	39.7718835	4.29138661	30.91013932	28.74054419	19.80987008	25.70571088	26.91013632	5.74217176	61.59689977	33.03078921	28.25705572	7.10813494	26.72729728
p38 MAP Kinase Inhibitor 0.5uM	No	10	3	2.02460289	84.8298753	57.42320567	67.06925761	89.06840452	2.70439718	15.46038875	41.61546259	7.53891581	18.84237094	14.44056419	7.69033806	33.30059537	69.13699115	0	8.98880582	54.41111636	54.42261694	4.02541698	9.73869826	11.54559184	16.88381843	43.94407277	60.04854068	22.96997554	0	14.92023882	56.58676036	45.7671859	21.8017759	8.06406131	4.58975385	0	51.66756058	2.54350423	8.48164389	35.20967266
PF-00562271 0.5uM	No	10	2	77.34706048	33.0617257	46.53397352	0	28.14360278	18.68160357	50.78778386	23.67646701	58.15042188	11.08835414	32.0506518	60.60320242	42.76440646	23.20360488	57.1288392	0	55.81727702	28.86370957	54.7024563	7.05370608	31.16843994	48.46842481	64.17880595	18.86649783	14.23796037	26.26117038	21.18219728	18.96786163	63.14274975	20.00875106	11.25026329	2.65759841	49.84948837	54.86218689	23.79876133	0	0
PF-477736 0.5uM	No	10	5	6.0786808	35.29326643	2.855462	73.63488276	18.19522688	16.07828209	79.40967866	13.98369588	0	42.02704196	30.93504519	62.75494811	15.0014552	64.93521867	51.52274099	19.95186358	33.04168699	75.86256839	31.35627647	4.16121281	24.90515627	1.82693388	55.38532365	70.05070041	0	0	44.52662514	0	35.80207848	25.63082418	51.43784249	48.17225019	62.13420756	12.67008972	28.65096409	7.26698444	34.79720915
Takeda-6d 0.5uM	No	10	5	20.62490653	43.87243298	0	21.21943227	15.76651799	23.94692449	35.22492177	44.75935932	68.73186311	27.9110019	63.0997548	83.25369688	10.91785115	21.82496682	71.78922416	17.9679815	69.2006178	78.93777532	3.76257378	12.7036962	10.94717813	1.36146334	12.81445386	19.72034421	42.15753718	15.79253938	65.59828822	0	49.21043766	0	89.42007148	60.1631658	58.86346381	14.20158247	13.2458015	16.65562613	18.88949451
Dorsomorphin hydrochloride 0.5uM	No	9	7	0	87.98701671	45.88528635	17.05992268	100	5.3291998	59.10499348	83.60071022	46.74658104	25.66080475	14.90389003	11.97483577	28.65858351	87.72545444	0	17.92675384	35.5964948	71.53316069	41.93452323	2.51697498	6.18711527	31.29364266	43.47306557	94.12684384	24.59686439	19.3759977	42.57966302	28.47100952	14.75427396	23.60117935	49.95748432	54.99233871	15.64386052	46.05101451	17.88866453	22.06356665	50.58761918
Emodin (Archin, Frangulic Acid) 0.5uM	No	9	3	25.45272456	51.50388698	53.52866639	25.43014767	55.6073306	12.39347929	64.2952611	70.6574395	54.02011516	31.16245027	39.80853849	55.47172467	40.78640574	35.0462988	49.46624402	11.53857878	54.15892315	85.324798	31.21442894	5.73829251	5.80410447	15.67794621	29.83820842	28.78233543	38.21951086	4.50190921	28.67079403	16.06588614	12.09441602	6.59073417	26.79386853	22.68732258	44.45177294	24.32669925	10.68250926	14.24770823	45.46528061
Foretinib (GSK1363089) 0.5uM	No	9	6	29.94381139	43.69222487	10.09753113	23.08885954	22.47986637	68.46272238	62.32677741	25.25237136	71.64560648	41.34756197	12.46333614	12.36168998	11.36292416	82.21734614	23.63000024	48.17688977	84.5044625	66.76465589	19.25657404	0	11.25168825	1.96598672	25.65902853	56.89443753	23.47537729	11.56636783	41.69635276	0	48.51036662	33.89327736	87.98809182	74.4978948	48.01263385	15.09035669	17.44502103	13.15835388	23.83306159
MK-2461 0.5uM	No	9	4	34.46796812	61.07974664	78.49327015	34.14534907	65.85601335	14.54399175	61.26465011	47.54525904	8.35943907	21.37433076	16.95466814	0	29.85513315	84.05773592	25.04598823	23.35745406	0.92979309	1.55827062	45.08746615	0	20.4161488	2.24002955	51.64838418	84.25042158	58.22588419	7.05262191	27.57072575	45.39708526	6.42989316	23.44786207	55.80445164	37.2778351	8.37699933	34.69634834	22.30785748	8.32124065	49.33665759
PKR Inhibitor (Negative Control) 0.5uM	No	9	6	25.24299344	59.10909144	30.63909716	58.10799805	52.68225779	12.91547633	0	0	29.93702069	14.42587715	31.06248657	51.92019614	14.20686636	93.71342743	38.77333008	14.47413325	76.4294859	82.38762986	46.62471079	4.22978781	2.5730885	7.51436614	39.33861253	76.59416724	0	23.44899897	28.28491751	0	34.23038385	13.13103496	26.7217704	11.57441728	38.73397766	31.62667468	19.16153745	23.33691931	77.51576312
PP121 0.5uM	No	9	6	1.77531318	81.99078126	0	89.56451654	30.08155159	4.07384781	39.47455664	55.05273706	86.92299696	13.72101752	47.08009004	28.90127624	40.16961854	93.9763859	2.08404262	1.32811376	80.87176234	55.56836883	0.13162287	0.51800094	2.8063713	4.1530817	20.94394313	57.15874398	4.20352256	1.12807374	25.77957369	9.89864	2.03318202	1.46095431	42.07513235	39.20079983	10.76096554	2.38466639	4.63826504	17.02672402	67.58605336
TG003 0.5uM	No	9	3	21.44258469	62.68787248	59.25023111	50.66746116	83.83430973	5.53594047	56.56485618	60.70834807	49.83134911	19.78749768	40.19047856	32.09098532	51.54201287	46.37434898	24.64749575	13.65528794	41.21040347	76.50873522	35.05808123	9.46617903	0.48945152	6.39713847	25.18970213	37.06129385	44.36200841	4.55264076	28.66690021	32.35069656	19.50573484	18.4416568	18.41116274	18.92187022	18.02919695	20.73954571	9.53347971	24.19828294	59.79122636
VEGFR Tyrosine Kinase Inhibitor II 0.5uM	No	9	4	21.92501564	19.23053131	13.2345954	33.31737103	1.93563777	7.90540946	25.6570508	42.36310979	72.6525152	28.60270928	40.80458804	87.92978554	34.75082775	22.01986201	68.00401783	9.69260468	68.35158689	94.07280206	11.87614959	9.42423123	15.35479561	11.58454124	26.61461599	14.89261625	45.72945786	15.64570342	56.69462609	0	54.68303723	3.23293173	50.8490563	31.89849593	61.88302694	26.51110692	22.5752235	11.67121737	13.8562198
BGJ398 (Infigratinib) 0.5uM	No	8	3	37.45149651	30.31130903	18.68048011	35.58123877	8.63618991	19.34148923	17.82768189	46.48327384	69.83308555	16.36220472	67.05414524	65.71054883	24.54869154	10.90018955	90.01104813	21.74997525	35.51258389	96.66226715	7.92141459	8.18646459	0	10.8705967	12.24157855	5.00339618	8.45107286	5.43342947	39.29801983	2.16883491	50.8901106	20.22601242	58.62835516	43.65287396	61.97552179	1.96800592	26.14476856	9.09977316	15.36714347
GSK-3 INHIBITOR-I 0.5uM	No	8	8	41.85205623	10.40687394	25.55041277	35.27447076	15.16461557	20.01859683	21.53826646	57.08879029	81.82015522	19.97971812	71.52871516	100	28.97329686	15.67861525	100	12.4619065	100	83.83024838	25.72855923	9.42491183	0	17.32803426	40.835447	13.77786105	5.12625572	4.22357182	37.99720342	13.95122065	25.29068095	13.46201264	30.6797227	11.61571348	91.8000568	20.34369098	41.7077904	6.89243554	13.2534003
GSK-3b Inhibitor II 0.5uM	No	8	6	40.02670028	6.19518536	34.02976479	26.66886557	18.07174863	9.35759237	29.38316219	60.00239843	73.9507666	21.59518104	52.70257106	93.60265376	43.98130885	21.27817942	73.45852517	17.03726328	99.82316913	95.20441327	18.23035642	7.35490248	6.34766468	18.04803991	30.14330029	14.03762365	28.74969374	7.78686614	31.60204735	19.50903397	46.45097842	8.03902383	25.51064033	11.28802428	59.27521282	29.37595226	28.73442826	7.67444383	16.32102762
Masitinib 0.5uM	No	8	6	31.9972564	28.21746256	1.62803697	21.96569903	0	8.55278573	41.86130901	45.87614312	65.80044052	37.03318983	37.84885954	90.96852783	22.27824123	2.13153236	74.66517055	12.34774135	73.00131584	97.22622728	2.31012862	6.36706296	10.18836482	11.07735903	29.94674828	15.81861039	16.23912594	16.62373577	49.35922291	0	43.49054878	0	82.23231091	64.78055234	68.37618607	27.23125038	3.96091713	16.94969304	10.72967837
SB203580 2uM	No	8	4	6.38976556	92.35399703	53.79399207	73.4222005	79.87361464	7.81267003	0	47.40697472	25.04732776	6.67981292	16.69394124	11.57551501	20.66960474	55.54839551	12.44939269	5.18180625	34.79703709	39.51628202	14.00277731	12.91327641	0	17.90977952	35.57353708	55.34471027	2.07016622	0	5.02358085	56.67633216	31.16084872	29.08565265	5.36834799	6.19403919	16.9729303	58.38381582	11.59575054	9.76820716	36.29845503
VE-821 (ATR Inhibitor IV) 0.5uM	No	8	5	28.33753634	0	27.55997377	39.63100056	23.09879812	6.46190997	48.79368591	51.90693696	60.15198376	15.4802638	53.1118823	100	19.13310365	28.89019495	78.06480824	17.34439897	78.19769283	53.54583474	33.73302742	7.27052942	0	10.08437363	32.32521903	42.69624368	0	0	37.95306675	15.26348319	37.24788165	15.8322963	26.28889562	14.9124711	72.82880871	13.00803691	27.37692406	10.53624843	16.97766313
WZ4002 0.5uM	No	8	2	57.48232432	13.33846988	0	25.07405873	0	0	53.26512396	52.2604715	67.52497469	19.20977197	28.51312994	72.40837603	7.56886614	0	42.15862277	11.26459986	56.16448001	49.40634458	0	6.69789782	12.36206499	17.09264098	12.59049551	0	69.20655977	4.55687906	25.99321715	19.71576314	48.20566657	3.53018584	6.26594605	25.77015884	26.53492768	53.09792013	0	1.70185662	0
WZ8040 0.5uM	No	8	5	63.83716024	0	23.123887	0.59972552	0	5.00019835	61.0398441	86.09293513	70.94281784	22.21634098	8.27372279	53.5909539	32.08663154	0	24.21628975	11.77819023	42.37586273	42.43836744	1.11887386	2.94463774	17.44330868	19.18425307	34.66118971	0	76.46667011	13.65091472	18.45383129	11.31930418	100	18.33052383	7.26790646	13.81466781	15.31708037	61.42478463	3.71067255	0	0
AR-A014418 0.5uM	No	7	7	48.29163276	2.24923909	22.4396993	33.90953009	11.28431292	18.20708559	19.92539062	44.97826786	85.66505977	22.84042354	62.56371771	100	31.08041208	18.48113118	89.03138605	16.13991587	100	72.62208779	23.76243897	7.10141072	2.13176502	15.41637663	34.56209106	14.95275613	16.52228394	5.03179117	38.40175506	21.53974914	32.53253771	2.81209695	32.1783022	11.38617191	74.91577703	19.05091031	37.22184975	10.73474587	19.13977352
Bisindolylmaleimide IV 0.5uM	No	7	1	22.73068503	0	13.03211508	50.98668147	19.206903	14.29697111	0.23835785	21.49719366	69.37854434	17.5427671	53.18909568	69.68659527	15.55453532	0.18281255	64.34014629	7.97401444	60.32467452	48.640117	15.24689257	6.93543277	0	1.3169302	17.69735051	0	12.6661495	11.61033394	31.71161255	24.60567717	29.31040442	0.71428688	38.34494929	3.90231437	52.90987009	13.01485785	35.04527893	8.32383591	13.87152386
Casein Kinase I Inhibitor (D4476) 5uM	No	7	1	17.74223043	56.48853386	51.66348846	50.80241675	58.90419895	0	1.63582185	35.91805676	22.48639965	4.45251443	22.90394095	4.03347702	26.7864683	59.48695876	3.41272926	14.07762038	26.62120097	50.43231906	0.18640999	13.12020751	0	17.63585511	31.71432048	44.52874797	6.1455535	0	5.26713156	51.61127772	23.60423402	22.31391285	0	3.56486291	0	23.32304548	0	0	19.07649357
CC-401 0.5uM	No	7	2	24.74857515	78.46418399	43.72727244	31.334567	59.97529201	0	54.91377015	53.81914697	42.28575342	30.58662874	14.82865686	4.67287423	27.18558903	10.8587833	0	13.17182078	33.51598663	56.8589425	17.7042089	12.30221393	14.83059796	21.71249094	11.71117337	20.74381981	54.65372373	6.79480002	9.43910115	47.28122928	0	22.2971429	0	9.82799214	9.46470836	57.02817801	13.01973627	1.59443124	10.25587281
Cdk/Crk Inhibitor (RGB-286147, Cdk7 Inhibitor IV) 0.5uM	No	7	3	57.45306103	5.2203173	22.94397157	36.94957624	16.58951089	7.94317498	12.36714008	50.09488877	72.0465278	13.99379399	43.94019446	55.91778719	36.06782221	15.41531269	54.51509476	11.53332384	62.0390208	100	9.82267534	12.2093095	11.92026798	39.38570736	30.54228206	11.23615229	19.3591481	41.19679642	22.96740671	30.09019461	46.31925159	20.34942269	19.37737603	11.42159454	34.30363601	25.21462791	23.43972237	5.26647234	13.07816475
Flavopiridol (Alvocidib) 0.5uM	No	7	4	70.90442023	27.39546899	10.29032374	34.31290102	1.13873416	11.2653888	14.89838873	71.64523063	66.56139859	21.32728827	44.0915298	65.98580986	26.51057489	20.13470718	63.5182119	18.36041508	67.78776636	75.87392979	5.90069866	13.57993972	8.17492967	44.17565993	33.0533032	19.7627237	24.12495314	38.93849943	22.53778206	31.86366795	30.25703947	15.28037399	18.94342799	9.97592739	42.54557143	39.15378001	31.76713111	0	27.03892006
GSK-3 Inhibitor IX 0.05uM	No	7	6	44.13297915	0	0	13.10073609	0	13.8016345	24.87688678	47.04297199	71.17438583	19.36843628	55.01004303	100	0	0	100	16.6028871	100	53.06867123	24.26426585	8.16344741	2.72353916	10.62221206	29.62045273	0	10.14215636	0	25.61445227	23.11268094	27.98437503	9.38984922	34.07159805	0	86.7238187	35.10704813	35.22522143	3.3569745	2.96498212
Indirubin-3-monoxime 0.5uM	No	7	5	57.99750518	10.0246909	31.97254151	28.40802631	8.89844086	0	41.315451	41.82019995	44.06250197	31.22687794	45.09850333	85.451794	33.29104314	0	79.44104168	7.99105125	100	37.66729073	40.05832785	2.12764516	11.85188525	10.41494354	53.04460606	6.51574594	35.92916209	17.27606276	27.90240656	9.42136059	36.65168582	19.94313237	20.95215162	0	78.16758321	59.06106819	34.55512631	8.18336944	0
Kenpaullone 0.5uM	No	7	5	56.29926991	4.86613916	6.29723222	13.53826549	35.48891027	0	18.05430863	40.96999018	37.44810715	20.32000381	60.14507086	100	0	0	99.77428281	8.4734495	100	62.84480627	29.04297007	11.20756994	5.45083773	32.40699994	38.00548078	0.55339997	0	36.3449412	31.90142734	26.43380832	23.94549401	19.92031937	22.88982202	0	86.37698263	32.19452633	34.15892666	0.91663732	0
NVP-BEZ235 (Dactolisib) 0.5uM	No	7	1	30.47472095	41.10231652	62.2273371	51.00197082	59.62360588	0	33.09433719	40.66550427	21.77427309	15.94549949	23.9040749	61.62598063	63.76862733	43.95278231	47.64013243	19.57939979	37.37593475	61.5068744	37.23129388	0.80705978	15.49979408	12.96013887	44.51076991	47.74795143	0	10.62450259	46.30877489	19.58804876	4.0771323	26.11346747	25.75585485	50.42643708	45.23660301	0	2.69285256	21.56254295	49.12284472
Pazopanib 0.5uM	No	7	4	22.88510851	14.80873866	0	21.02676822	0	9.99199803	14.3338845	34.4494066	96.67381017	30.65624851	43.39030305	61.2208811	1.88533118	11.41058633	60.95492111	23.68277695	14.34088227	55.88717919	0	9.06379761	10.46042199	2.797736	4.38746843	26.39504963	32.12286811	17.34068328	45.72611323	3.06735617	90.73457406	30.61189396	75.05589558	56.0517068	44.68920014	26.55318002	18.41679371	6.63216575	0
PD 169316 0.5uM	No	7	6	3.31954645	96.09641312	64.25140311	77.16304937	98.54156606	0	4.98624817	36.32866171	0	6.32072364	16.41021542	1.42622303	29.51529503	81.19989138	2.82382504	9.76078188	38.04232528	34.76331021	7.55632413	13.42021625	3.36915599	24.23690744	47.45520158	74.50634973	5.98128144	0	11.57622264	57.75473954	23.23916265	27.47826971	4.05437179	1.91646069	0	48.59716159	7.47308564	0.08924622	44.57329746
SR-3306 0.5uM	No	7	5	41.03668656	9.92838697	27.73862054	34.00547066	30.52039212	23.92417774	16.42725008	52.08802279	59.4212923	9.10329064	31.20439207	84.40464756	37.57147719	0	67.93385414	16.67428249	73.66978245	71.97342138	31.76856614	9.25668811	4.83596111	28.80679982	28.6327698	14.19865005	10.01965441	21.40725011	27.42872481	4.19121648	32.18285541	10.83797762	21.63809813	25.37660343	78.52084863	21.16170005	30.88921767	11.01946833	6.5768058
Tivozanib (AV-951) 0.5uM	No	7	4	9.12324247	84.51954224	6.67686988	11.3233516	38.76936955	43.23846498	45.08016958	17.52022065	41.24491115	37.89366599	7.3082027	20.05813057	3.12542253	63.39890171	22.51005716	33.4799826	56.65017342	17.61529418	7.50398662	3.9569612	19.89554372	0	6.85785307	44.24799812	22.52253624	10.73519774	54.69850625	0	36.90837159	3.476037	77.73336587	70.05792669	32.59911011	59.04795681	15.32706286	10.4004273	6.27229691
WZ3146 0.5uM	No	7	3	56.96102585	1.88537381	20.15445992	0.57199621	1.58787985	0	51.78931213	62.04211691	75.44625161	16.55675431	17.65282516	49.64295051	27.36648051	4.24514053	29.66908664	16.96467415	44.3476118	49.3095989	1.7902207	3.63431321	5.63759252	16.59352802	37.84866552	1.17262565	62.42691062	9.39382314	17.13211373	10.70140271	72.43993834	20.4887052	12.36490534	10.3642716	9.99276039	56.07245164	3.25561993	0	0.63997698
Y-39983 dihydrochloride 0.5uM	No	7	4	0	73.87308313	75.83963288	4.28016642	75.92795466	0	36.09922589	68.92647592	7.12864946	2.99988925	0.07923777	0.88242474	65.96666097	2.53424741	1.4337578	1.33650328	7.86673788	3.69074638	6.73061738	14.49980343	0	33.15457616	27.23912982	1.06253901	65.93479044	12.16930585	1.35543893	59.38336005	4.53257695	0.09292486	1.03992822	0.80784013	0	40.42987705	0.75029724	0	1.43955595
Aloisine (RP106) 0.5uM	No	6	4	43.76478555	0	33.81051291	29.91803644	8.58254611	0	20.03026628	57.68922282	53.700129	15.46610084	44.96285751	81.7726914	30.39238692	0	70.18028454	16.2230568	51.29771647	38.14812928	21.91411342	13.03763731	19.37086166	20.97006342	16.7923449	5.36999586	8.84601442	21.58811571	30.51823913	0	48.83038304	10.57375488	22.55103965	19.07614536	70.1788493	23.50221695	7.98237516	5.84146801	2.98562189
AMG-51 0.5uM	No	6	1	44.52580118	0	1.87007184	0	0	59.01186987	64.81662209	40.92132145	43.89421751	35.14298249	10.10833469	34.56167242	8.13633464	18.07001043	34.48391976	33.98021661	52.313753	15.35355861	3.45201187	2.98683093	20.33873898	2.76782208	10.15011529	11.33334806	35.59117252	12.32747781	32.22808192	0	53.97178842	29.18491461	52.674048	59.03587549	44.91535046	29.79584109	5.22173304	6.19487348	0
AS-604850 5uM	No	6	4	30.58641055	15.7572548	37.44357427	53.43220008	43.89212609	15.38433184	39.63300315	57.53079377	48.51147438	23.69620897	37.58037214	48.81456891	39.85108213	73.84303787	41.79218023	11.22550804	42.61007534	91.47759294	25.03074635	9.87671105	2.2057941	27.87533518	32.50611582	64.04046587	20.58701148	11.18686578	32.04643001	28.08657653	15.97442173	10.06359826	23.82286325	23.47691034	32.00876108	23.22711954	8.98049175	10.64906497	73.85524144
BAG 956 0.5uM	No	6	1	24.09570568	30.88056006	41.71881701	39.97121321	51.87155877	34.51863658	44.42051249	17.82890248	34.49641551	12.69889482	15.36064044	39.47889528	31.29768328	58.3501338	28.4755621	29.2550235	54.945325	63.43435337	40.41147336	5.97424439	13.1586641	0	19.43903229	58.1266403	0	0	42.86639922	9.53388104	0	10.2602054	6.42272899	28.97150057	36.62333377	2.47148543	20.70489531	30.63927638	56.16099657
Dinaciclib (SCH727965) 0.5uM	No	6	4	63.23451027	30.96754172	30.60233339	28.35906836	13.58137646	16.36578972	19.22204355	73.75139343	78.94940241	8.50936629	43.84823599	58.11219226	40.03598517	21.3120287	48.94068524	12.86632486	59.25039465	98.91025787	9.31202457	12.48189494	14.79023765	41.43220681	37.0978862	20.95128532	24.99699587	36.72722702	15.99356212	35.54585902	42.04079727	20.89087573	10.06388948	5.77999273	33.12998399	47.65337356	26.4432757	0.18821079	20.21674717
Go 6983 0.5uM	No	6	2	33.92292638	11.47587893	24.90827945	63.97777946	51.30079709	4.96819875	19.28207088	25.89863972	53.43858277	43.19031589	36.89518837	69.90292571	21.53064265	15.92964355	49.91995764	5.73375572	74.35299452	29.35506948	20.47848212	9.31826372	0	3.56966982	24.48171659	5.68808971	23.99382141	26.75343159	46.74323097	31.94972049	26.21562115	6.73261791	43.77113962	5.20321528	58.80103693	18.95171533	43.49163167	7.51652088	18.63245368
GSK-269962A 0.5uM	No	6	4	13.58554905	55.76342178	33.66636711	74.43640513	31.40802773	17.42121364	2.48503308	22.88871204	25.81943186	18.35883216	29.71535185	79.40821207	34.49785588	15.12100724	63.39713504	1.37113351	72.88202367	29.70420851	20.24748156	9.27134979	0	22.57524771	24.54595307	13.56612335	0	1.98850298	31.17111587	38.77913129	0	0	13.47680118	26.26532209	56.06268144	1.71467623	28.6855802	13.34496609	17.78480827
IRAK1/4 Inhibitor 2uM	No	6	5	36.06188984	58.1264512	97.70252012	10.72106402	85.38039657	4.2389735	56.83975499	84.29332673	15.3363521	17.51446008	12.15174235	33.07882859	39.52574347	37.16152825	36.57984913	15.25919771	23.30120072	44.54190499	37.74432705	8.86612704	39.66593518	22.54603753	48.45138106	44.78613989	77.55594734	16.09926602	37.70028795	15.11355107	16.55290336	16.33530333	17.52645956	40.28983568	42.04800108	45.00444383	1.82602375	8.73393929	19.38244226
Isogranulatimide 0.5uM	No	6	4	49.19888191	45.07796838	13.71344165	62.65700654	19.82050247	0	43.45626922	36.67526791	13.83839923	34.88203685	44.53259986	61.3155419	1.10474973	34.87061993	50.24074303	19.85945389	100	92.75368523	31.3962942	5.20860567	15.74011112	10.08825462	42.99592243	28.56326032	21.80050862	13.87284845	29.85028411	0	6.39430815	15.20663349	14.61367072	0	78.9019248	24.83853686	30.25112758	17.4583149	40.91831091
Linifanib (ABT-869) 0.5uM	No	6	3	21.11554169	43.053271	14.84639897	10.75548406	2.05219974	20.01141732	19.80757748	23.0261502	72.48276022	29.87773136	20.82085333	54.42580369	13.93827887	27.64845741	48.22366997	24.57441147	34.62306202	100	13.13499689	5.12352232	7.42552833	0.51680646	16.76017909	16.68879422	29.99871784	3.74227696	45.58111359	0	40.05663904	16.30357129	52.79883727	50.76580601	52.73520797	1.31179522	13.33234572	17.3195494	4.7412284
LY2784544 0.5uM	No	6	2	58.97735409	0.17175812	23.31049777	37.16918466	0	11.86763353	0	34.62349329	63.58905508	0	54.89599509	63.29758168	31.22602185	0	71.27695894	23.18467044	42.77920775	34.99925588	25.76092422	8.92511877	5.52846237	12.97289132	31.08948721	0	0	0	13.12897392	7.92621521	48.89338074	23.18385178	28.20945848	7.98537286	67.03842409	0	14.45121716	0	10.47514232
Ro-32-0432 hydrochloride 0.5uM	No	6	3	25.46272309	0	3.35156963	53.02668253	0	12.00693526	0	9.99065953	53.1854533	0	43.0212277	70.38977622	14.40331505	0	52.87802417	5.21262501	72.59679604	58.69453881	6.93952439	9.3811829	0	24.96618318	24.05155125	0	1.14692869	26.11997998	21.66257454	36.37642716	19.86938021	0	12.24614477	4.94306881	44.32864556	27.09562947	35.58101478	5.3305093	10.16925902
SB202190 (FHPI) 0.5uM	No	6	3	3.09284041	72.93400506	57.21589765	46.24038104	79.13901926	1.16662966	0.96941764	49.45734867	2.64504405	4.63926003	6.56762974	3.38402749	24.31468491	45.0486358	2.47346348	6.90520889	3.96590095	7.77244134	0.64713955	14.72126136	0.11038947	23.64720188	41.38601644	53.5431992	21.71835688	0	4.58739653	56.85432373	43.83078989	28.16411054	0.53274802	9.13359421	2.22562526	55.09623607	1.35632374	1.89725498	0.67165709
SB202190 (FHPI) 2uM	No	6	3	0	80.04279534	51.90277629	50.68071074	83.10415794	19.29046092	0	50.23822898	0	0	0	0	16.82222852	33.25362363	0	4.01848623	0	0	6.32192107	16.82137575	0	21.38407163	24.99878606	47.68455752	0	0	0	64.82654311	46.20524872	26.07510267	0	3.80917343	0	45.98683766	4.91057377	12.37861957	1.86327908
SB203580 0.5uM	No	6	2	9.82161444	71.30404607	49.31494439	55.80328289	63.53991558	0	0.2202008	37.36818125	15.81581579	8.83513707	15.8976373	8.77774112	25.80450517	50.20891618	7.45472664	11.82791945	25.46588803	40.19725946	5.38705535	11.30780351	4.34618646	17.9143632	39.48125699	53.41682867	12.77139091	2.40205344	4.75888308	50.65513976	32.54363824	22.12699754	4.28106869	11.09706392	7.84890382	41.24396913	0.99889424	1.55533213	25.07404254
SB590885 0.5uM	No	6	2	0.70396104	10.30680822	22.46882905	67.9542823	6.88524238	5.20808417	0	52.77884977	44.65254302	0	16.61087948	16.99431242	33.08342795	78.28396776	0	5.1374197	28.86059962	53.40677219	10.08182613	12.72664477	0	16.04452836	29.67653273	62.35996383	0	4.99809556	0	37.95008539	3.52468131	20.53854941	4.47777362	10.17623794	0	18.57543954	8.26573725	0	62.62580509
SGI-1776 free base 0.5uM	No	6	3	10.81795858	60.63721073	25.53143331	97.21296019	20.77328395	6.18232665	13.82302524	38.62451448	20.65208079	14.66060378	6.01340944	0	7.14124145	65.91626346	7.10197928	10.98434766	29.41182699	26.10280666	17.05003584	6.67247342	0	7.79460912	18.82493017	57.959364	0	0.65450642	10.69498371	46.92917612	0	0.90620399	56.16134143	31.8407677	8.64720356	11.78513466	0	16.92137235	79.38862429
SU9516 0.5uM	No	6	3	41.16332553	33.40510288	9.8621962	4.0578376	9.48969569	0	33.97931324	32.99710361	55.7854061	15.57569743	41.59570854	70.43998446	16.79426362	15.38960893	68.89167117	2.8204026	78.65159098	59.5132907	22.88112391	6.40561389	3.92855618	15.71565435	55.30051042	12.18183858	25.1914269	25.66417357	22.17305234	15.9449243	0	17.82591764	12.60641553	0	49.14228639	47.78572095	39.19419812	4.17527465	12.65880158
VX-702 0.5uM	No	6	3	16.6361382	86.84730098	64.28791176	50.13597725	76.04369745	2.43166148	0	29.92706459	0	6.30963233	13.25081278	11.43657296	25.54221149	35.23633923	22.61337936	15.22399243	22.2129833	58.23714443	1.78057957	8.7653242	4.68169292	15.73218899	43.72084929	18.77570237	15.0540157	1.1063957	5.12110992	54.94026402	20.15981328	15.50677259	3.77582662	1.58011834	3.38383224	39.97283769	3.72511902	0.27836253	26.28127602
XL647 0.5uM	No	6	3	13.24284511	83.0104296	60.59706596	27.50069483	71.94888628	23.88141007	27.94688321	64.85193557	41.1890392	10.21427783	5.49913808	15.31207191	15.85636141	38.04410427	0.45163045	17.88632549	36.74662588	25.33565027	4.93803957	7.86349981	0	17.6477808	20.21700471	37.72883212	31.86714538	5.17229958	14.54272608	68.33536905	14.80876099	18.41637155	5.31955339	20.33545238	0	51.39877986	6.37920903	14.33120973	22.50660776
Aloisine A (RP107) 0.5uM	No	5	2	43.33305125	7.5056752	47.63491719	30.09538184	21.15739763	0	23.04073039	66.33478805	57.70478871	14.84927854	43.43509077	74.95160481	43.11997362	0	59.13872663	13.99276806	43.25813486	29.85181034	20.76060679	13.48595021	28.5890296	21.71249942	13.63715251	10.31574358	26.19557159	36.00595666	32.61983514	0.20378033	49.50105778	16.82303024	25.83732362	30.28016333	61.35259973	35.15078869	13.17293421	3.69663918	11.79169197
Apatinib 0.5uM	No	5	3	18.98285122	37.80013817	15.41013221	44.13593275	4.21279925	7.2384691	7.22601185	35.49755583	70.01221003	17.14728245	32.74833065	62.05841446	24.46946907	36.22393239	48.21457051	18.2550476	40.99722203	97.68825291	4.97635564	6.85178606	1.34070439	5.56899197	17.75356621	18.04058556	9.28492864	0	50.87018991	0	27.2226036	0	56.49710839	32.3661151	44.29108846	0.87438034	20.04239417	9.76001146	27.24079196
AS-604850 0.5uM	No	5	2	30.09285396	10.58337455	42.53216305	61.25181258	38.5535496	8.20041214	10.65510601	46.11128254	52.38969839	26.59944947	38.35469559	48.71851759	35.70372419	54.36163419	42.00213958	12.96822662	53.22996356	95.87758007	13.62372356	7.86682578	2.76667241	27.6744435	36.0252385	38.20576387	13.78459325	10.09116073	21.78979943	38.21544244	43.29245538	13.45565548	26.91674884	9.39982093	28.15264019	20.98143869	10.08808433	1.35529968	49.48829422
Casein Kinase II Inhibitor III (TBCA) 0.5uM	No	5	2	40.94076493	7.57212424	48.90538482	61.02868132	53.45169371	6.82795185	9.77423633	39.19584834	62.35608341	17.23965143	29.40673694	15.77890938	45.33543725	60.8094188	8.11580994	16.86692156	33.60444056	100	12.88547757	5.39651339	23.82938866	39.02385541	20.02493218	41.19897254	26.24336434	27.86563909	13.68948359	38.5178282	36.96833145	20.99674765	15.95265287	2.9578869	12.37564531	27.17745258	13.30022764	1.29601874	46.7860759
Cdk4 Inhibitor 0.5uM	No	5	1	53.79768281	0.70272777	23.04854172	33.12733449	41.86837926	0	22.98714765	42.07430448	42.07118292	42.84874266	31.57593682	69.02443844	14.50036311	0	55.73061627	12.7337827	61.17131259	59.9210447	19.24605702	8.78711814	12.48194633	2.28007967	41.07849174	0	23.94158313	21.46342595	25.6449519	16.78536367	28.51187622	41.69847611	24.1860473	0	44.2697028	40.56690207	40.43607689	0	0
Cediranib (AZD2171) 0.5uM	No	5	2	0	15.95629674	0	40.58780512	0	22.81181028	2.35782235	28.6529719	75.5928116	7.70778713	55.2093012	18.67018523	14.86554496	32.85117472	50.16694987	17.29010625	40.48991311	67.70645521	0	10.53229112	0	8.25867454	0.62116219	23.72158152	1.98622163	4.42256126	20.502292	32.30210586	28.7590742	13.20582096	66.39066068	38.45954639	21.62460556	0	13.92191617	13.47582983	41.04760957
CHEMBL2336015 0.5uM	No	5	3	32.81200645	25.96557597	32.32583918	45.23861113	0	32.26644169	21.04601149	59.30207967	66.45194405	22.21597001	25.11120753	48.85509184	28.32104823	37.68499939	47.4077018	9.14046895	89.95081723	100	15.29523832	3.21209269	0	12.15455373	32.49914906	21.83724896	0	8.88081374	29.13159875	25.17116972	28.08112843	19.78916172	50.73274843	22.22686139	35.73657022	14.16154349	8.43363602	14.17896115	38.9567185
Enzastaurin (LY317615) 0.5uM	No	5	5	39.46992796	21.86206004	26.92204805	31.85356732	9.05559777	29.06237671	15.31600397	46.74379534	63.99453068	34.75809843	49.38453429	100	24.33647097	16.42788653	100	0	84.68694537	39.85845131	33.61505878	8.61456709	0	11.50697555	43.15753206	7.16046489	28.69295771	9.76907704	47.3039822	24.69442965	14.86138558	5.0753078	43.4748173	7.27956562	84.140872	19.93337796	48.40948609	13.04124126	14.87644254
GF109203X 0.5uM	No	5	1	30.49207437	10.24969299	27.269262	62.89067105	21.63356219	0	0	24.31645781	29.16996751	24.62536974	22.94213884	58.81564603	33.7993808	0	56.58923548	2.71354275	56.69514088	37.11898992	9.48397736	8.59671996	0	3.73337445	34.80269601	0	4.02091583	21.53295909	26.15044178	27.41139199	29.39879256	8.93541306	18.89960618	3.19749651	52.72669402	19.8516982	31.18454669	4.20851546	0
Indirubin Derivative E804 0.05uM	No	5	1	33.38391622	4.69096159	15.55347237	38.0591235	0	2.7445994	14.42747275	32.29382499	35.19954764	4.13419495	30.32940272	61.78695288	8.61286201	24.24853152	67.26959005	15.46159666	57.96578995	52.31020849	16.67070525	6.74523855	6.92985112	17.16507197	39.01661421	16.20537721	0	0	17.22138856	24.97813704	7.14052677	5.67849572	19.30953017	6.5213851	57.97727807	10.31593138	7.78688827	0	8.15198787
Motesanib Diphosphate 0.5uM	No	5	2	21.96814446	36.80410524	20.35413607	48.75395922	10.35054723	7.38074715	4.85515686	38.30252394	63.33338497	16.14176722	29.92482347	58.91000039	26.54566423	44.27507116	40.86439323	20.03160683	33.18293237	95.40011241	6.21324924	5.28596478	5.01725995	5.52734273	17.88401524	26.12543289	7.43042361	0	53.60589668	0	33.58305061	0	57.94119266	41.38642402	39.12878146	5.42881673	16.90504583	6.19488011	25.89921732
NVP-BVU972 0.5uM	No	5	3	26.37199878	51.26755241	70.34292886	3.3280786	46.01704958	6.9161334	38.62780436	62.06294064	12.02312984	4.48571094	2.84087236	2.8187271	41.1683768	7.20130545	2.51066419	13.64065216	5.35698155	9.05779251	17.2600438	9.1822955	5.7310962	15.9600044	5.08692625	1.67458408	72.2086579	12.62527701	7.35756637	50.75402762	5.01209856	8.78084744	3.0858478	6.45643205	5.55733517	30.96726019	7.12721238	3.28366974	0.91591501
p38 MAP Kinase Inhibitor III 0.5uM	No	5	3	11.45086823	90.7002624	63.85501241	45.23074985	100	6.4074922	10.71142055	33.3907227	22.33733331	12.23918185	14.93055036	2.50612137	28.87488715	44.24623263	7.71601228	15.61522617	43.35962571	61.49870966	6.30995658	7.87354225	7.30286299	22.4874426	46.3735615	34.51074657	21.571644	0	9.97673716	58.48134039	31.31860155	28.67849497	6.16056467	4.92289575	9.60169114	39.73893224	9.60976483	7.42561909	31.05304117
PD 158780 0.5uM	No	5	3	0	31.29091155	35.66610013	71.28056624	36.11505782	9.79808967	9.09408254	31.58470873	60.62601751	3.31845338	23.06020968	10.94906195	48.10150574	55.95706593	4.97365521	14.27779289	42.91707384	77.84458895	18.04150919	9.97661924	9.13190657	15.98212717	13.56248311	38.50571816	18.23161062	2.96294098	10.86032244	24.59213118	42.47859638	9.42814095	15.25596827	2.55393009	0	17.4776921	4.23864408	12.79480904	50.72164042
PD 174265 0.5uM	No	5	3	14.59410424	12.41523467	9.00524736	67.74454442	28.18078339	8.44253272	32.29267011	44.43596801	79.38432351	22.99003145	23.29387466	22.42440709	32.86257971	44.26827791	11.18706387	9.42241426	58.23644029	94.92958017	5.76680675	8.55744162	14.45257967	27.8330902	26.88762104	37.53818383	30.81932619	8.49816698	13.99522484	37.77793641	59.92552787	7.23009327	11.15144387	4.6130785	0.67508671	35.77171354	2.27079077	11.27594023	32.49732799
PDGFR Tyrosine Kinase Inhibitor V 0.5uM	No	5	1	0.10766699	42.65332238	0	0	0	25.85682844	45.36596488	11.23612176	41.82346825	32.48067232	13.62688664	38.9940844	0	12.83898668	13.02581496	22.82917477	58.49694469	46.38247956	0	1.65829688	18.96713574	0	16.12878701	16.09815225	15.13441312	5.59630164	36.59964842	0	50.13986293	0	52.9733756	64.47069545	26.08802512	55.09769274	1.79095766	14.25559402	1.72360344
PI-103 0.5uM	No	5	2	18.82990311	8.95267072	27.3287395	54.90867584	26.68081169	4.74503542	9.72966673	41.32834431	52.4882401	14.25688222	32.84017431	40.16055629	37.67544574	50.17786419	29.15668588	15.29223418	54.02216025	87.91002766	15.49534938	8.77678914	3.22932712	27.31799478	29.87583036	36.3687552	16.85557467	2.82997478	17.95690186	42.67628497	36.75573457	8.45838827	13.41100202	8.08322255	17.49194789	15.33605937	6.05608	3.42108298	38.70749513
PI-103 5uM	No	5	2	17.10898242	43.0393061	54.24321493	36.91153719	43.55499175	13.7098614	39.1519148	64.82172814	46.70836943	17.60435039	35.19289859	34.12665801	43.15171621	73.13594687	19.76249177	15.93996264	11.6102483	41.78104037	29.22167267	9.20645162	7.15028427	12.71694853	25.64913645	63.0552748	24.53177115	0	27.20064506	32.05891777	0	13.06014827	15.32436614	20.44755773	13.90644138	28.30286442	7.45381863	15.87849256	60.90579577
RWJ 67657 (JNJ-3026582) 0.5uM	No	5	3	9.13644759	86.9751099	56.03190247	41.20891482	84.56546838	0	0	39.01299724	4.48541919	2.43765477	0	0	25.78067277	7.41363901	0	12.35773455	29.57020311	55.339912	0	11.70319174	0	20.66912506	27.82080882	13.38427667	16.15963763	0	0	61.98815408	33.37515506	25.43931879	0	0	0.69361511	45.92451557	4.31830871	0	4.00025444
SCIO-469 (Talmapimod HCl) 0.5uM	No	5	3	20.80225016	80.07826751	64.29729942	19.17250401	73.93150753	2.3414908	7.44224219	34.16776204	0	9.82030595	9.51120636	17.30617848	25.91556244	16.97188429	23.9994686	12.61778709	21.93744228	45.0963701	0.38880686	10.03085147	3.87489635	17.66813696	44.41931921	7.53780322	22.51493467	5.81957086	10.02792451	53.95766415	31.20872629	20.69779173	0	6.90554447	12.80995461	51.80196729	2.88896973	0	8.50886042
SU11652 0.5uM	No	5	1	15.33521	68.85787922	31.51381457	0	51.56606138	5.66174724	54.64184298	17.66637023	0	13.54894295	14.26229401	0	32.30702422	10.15630728	0	1.80527479	0	8.40767331	9.65160207	2.18380332	25.66260076	25.27442757	48.33203244	5.13164786	50.58360054	31.79275792	11.99178298	17.1739906	17.1077155	11.7945464	17.05505934	9.52955102	3.75161849	59.21051382	8.19435762	0	0
TCS ERK 11e (ERK Inhibitor VIII, VX-11e) 0.5uM	No	5	4	36.55968881	0.02161462	3.78229838	38.5001177	0	0	2.45767592	41.74915676	76.79177622	2.77704859	47.60731999	55.30992423	12.43501409	6.38851897	51.56785925	2.68249995	80.50119026	77.40902738	0.67628502	13.79908916	1.07908709	20.19193652	18.73369383	1.58056502	0.70313069	0	14.29857418	37.07484775	42.24683743	0.68753517	1.31742951	10.4326657	29.21369915	14.88135673	12.42534046	0	12.63116352
Tpl2 Kinase Inhibitor 0.5uM	No	5	4	0	15.43830309	27.80558427	80.34276222	34.40847716	7.11155273	11.11553118	37.64151984	28.23203612	0	20.06859163	17.79840852	45.37571257	71.90797222	6.52746223	5.77064292	24.0959922	90.13972526	6.52130239	7.57290564	0	24.23845875	11.07754379	50.83718051	37.21954087	10.33849727	9.95834237	33.03707741	28.52286182	11.85667679	13.805442	5.26997105	3.52794554	21.30398818	11.31075994	8.48251594	56.54506512
VX-702 5uM	No	5	3	12.66990782	84.86811684	64.54832484	40.96455824	72.34301509	1.78569388	3.92986226	36.90167213	0	0	1.32571015	0	27.48989339	36.68328269	0	13.72327308	15.61459521	41.60421285	0	11.67626452	3.38994726	19.28189971	43.23696436	24.06774697	12.7572714	0	0	61.7868016	27.36383663	15.81040498	0	5.44288943	0	59.63450901	0	0	15.51392881
Wortmannin 2uM	No	5	4	34.10160304	2.24452144	36.77079255	46.23520279	27.16363776	9.92647489	11.57776427	51.01557699	49.94654575	26.01537981	45.75847551	71.13370364	36.39578255	28.16493121	70.18351156	14.80032968	62.1492556	89.76668995	13.47843053	6.10041618	12.98019559	10.88701773	31.16100169	19.97425005	20.37904456	18.09171782	29.82502633	25.28699163	32.46938471	15.61287358	12.05212872	14.81683175	43.20060017	12.01444407	17.58972167	6.13980451	29.06502672
A-770041 0.5uM	No	4	2	25.54522075	0	0	11.90015121	0	21.1095029	47.80660718	39.34660988	61.36482839	34.88379646	15.5673596	47.13611088	18.15981907	60.92255595	20.48190733	19.6607007	45.44440508	18.23465729	24.37882615	1.81959364	26.05892518	3.80358973	20.31846453	45.41643301	3.88199463	13.96434419	25.93406866	0	86.45787937	8.99424896	27.19499519	32.7249956	19.59187731	69.83846965	10.80258547	20.63287495	21.64558495
Allitinib (AST1306) 0.5uM	No	4	2	20.30870643	6.67922723	10.97729091	24.47098898	0.22290149	4.38345785	8.50018169	53.26468768	90.49353426	5.96209645	34.86510903	53.38268106	32.90513962	5.02895469	26.69517708	16.22490126	33.36462557	64.18525933	0.66155185	9.30851492	0	12.40524921	7.52319161	1.86300318	29.94868156	5.00017769	12.74912127	33.8019925	26.43033569	8.72730454	12.7682161	7.40386146	5.797016	13.83846025	8.14354459	13.72777241	12.88282627
AZ 23 0.5uM	No	4	1	66.45449679	0	0.6041899	48.78589299	0	16.68518192	18.62456878	42.24941354	24.87051807	22.93150374	49.04316517	27.35937696	16.87808931	2.65796578	45.66086484	13.52201594	48.19516493	44.12688367	16.82759663	1.9132995	38.12767294	25.38753941	50.56244578	0	30.26204615	15.32456915	0	52.55082084	50.29129383	15.10339329	17.84667123	0	14.68804216	41.597527	0	0	19.71589592
BMS-794833 0.5uM	No	4	2	16.35097333	29.11379708	44.87149024	45.34736678	25.20891627	55.25926513	20.26265838	38.2400134	31.08188724	35.10504077	0	0	11.80707362	77.98232108	0	18.34135745	25.5639368	45.24843382	6.1754244	4.55321265	0	12.29581365	37.72470082	58.3833037	0	0	19.59076646	42.46084167	58.3963517	31.72871913	19.90701538	28.68248508	13.10392345	15.35272461	5.79909662	0	15.22578084
CHIR-124 (SB19469) 0.5uM	No	4	3	20.18943658	23.8685946	0	2.3525156	0	26.45458912	20.52153985	0.34317145	0	34.02410927	18.33237071	73.81864612	14.43696478	1.55053579	45.71867198	0	38.47304989	84.81678075	5.88442524	7.74965238	14.55802342	31.14504143	57.95117584	35.5446842	0	1.79187607	29.66078464	13.74264944	0	0.18842512	16.89810381	11.94722416	57.7724101	29.58018114	27.80152739	15.60043686	7.31383909
Go6976 0.05uM	No	4	2	30.92479808	34.41938013	28.86332214	41.85133147	16.38889591	6.20801121	49.37890313	40.08325679	8.11004684	44.70517592	12.5381766	49.17828469	40.53739881	0	18.88422755	0	14.91182619	22.13714962	35.30379383	7.09269317	60.35322475	20.85051667	70.37042557	6.00840673	56.4003396	15.89170434	5.40454452	44.38078106	21.78667254	15.1092856	0	0	1.71952579	68.14911774	21.07085528	0	0
IRAK1/4 Inhibitor 0.5uM	No	4	3	30.71884544	22.66613089	76.58947936	28.86175455	64.09209246	0	30.06289481	55.18426576	38.20961932	17.25879859	17.69885578	37.15231639	41.8187403	32.62291459	37.63008039	14.82543305	39.96076684	84.39444263	29.71677949	7.81968311	36.7796625	18.39739524	38.01580187	23.70860201	38.18616626	26.70871848	22.71054479	14.92081095	41.6497676	16.42427777	24.23126543	26.36754178	34.66749081	18.00320197	5.75863465	6.7257597	15.99494324
IRAK inhibitor 5 0.5uM	No	4	3	20.12712427	31.03935013	82.62689614	12.63015852	78.96275087	0	33.29253728	67.15823676	33.78992787	10.59553979	24.81135744	21.6599013	45.75996119	18.54890439	23.83643542	12.23445965	17.39417712	59.51207684	25.81537617	7.18393796	39.78205481	14.64528075	37.73865227	17.9627385	34.18356187	3.33180349	16.42538905	28.52632241	19.03727896	13.9099062	12.86881101	24.03986036	23.51051545	17.35494686	1.49920194	6.95584329	15.52016312
JNJ-7706621 0.05uM	No	4	2	37.12941822	11.4614713	14.83087365	23.08743204	0	0	5.89537917	25.2374806	55.60032633	3.16397186	46.64048169	55.45621606	30.31759641	0	36.36894788	17.73981531	57.99443192	73.42829257	4.0559984	6.46352252	4.17173378	23.35336682	31.32347993	9.52911357	1.52225304	0	10.40405178	26.27406026	36.54437537	3.3044856	10.62276969	0	29.34430681	34.41162432	5.8168973	0	15.26268126
LY 294002 5uM	No	4	2	30.054857	29.35542791	39.2381164	54.89318654	35.58669525	8.55010223	15.7985428	56.60865348	44.55550999	20.07227392	35.5451321	40.96994385	33.68124356	53.65892524	37.75551337	16.65176293	40.8804394	77.55052667	15.86939121	8.09748895	1.40334513	21.85736919	31.15326872	43.31356	6.50942312	0	20.80947319	28.86807669	20.95955549	10.21801748	17.86030537	17.14771195	30.9256791	22.45188371	8.22379866	5.22660161	49.7665025
PDGFR Tyrosine Kinase Inhibitor III 0.5uM	No	4	2	28.34709615	42.87420881	38.59908659	28.17919935	54.713929	6.55589101	21.55436784	33.25997863	36.73528114	21.1495604	25.75162154	51.22229691	40.0994152	42.80886934	41.4167983	24.54828989	55.81598468	86.20509886	16.9637735	7.57576722	7.19400374	23.35952382	32.22782753	40.9991311	28.17657295	13.2381062	29.63294499	23.74877885	37.17309795	19.89623104	45.8057043	41.22075602	25.19595301	23.39171018	8.35223248	13.98006904	26.25539793
PDGFR Tyrosine Kinase Inhibitor IV 0.5uM	No	4	2	22.41649298	26.96915814	24.23132639	35.58537658	22.48671224	8.66776204	22.07507559	38.88457944	36.74513728	12.859732	23.98100289	56.97579561	21.62225698	0.95664813	45.18187922	18.07659932	62.03706855	71.47990262	22.37790554	6.66534044	11.84437058	11.00869655	6.71560894	14.08652816	6.32432015	9.2045123	24.43884547	15.50600072	35.12085403	13.13064175	47.96000074	54.08578767	39.48742138	28.87414961	5.43602917	11.14103192	27.45720665
PF-3644022 0.5uM	No	4	2	0	5.62387422	5.1037345	43.88296334	2.07975268	5.42507881	1.5278925	0.92881003	49.96224271	0.02673405	28.88252609	0.6818687	5.43095052	53.97571832	11.29681582	23.0680445	0	83.19125064	0.77056228	12.2650896	0.66691561	12.9377964	10.43553761	59.66703793	0.92096752	0.04892007	26.46125141	31.43019315	33.80026516	0	2.87065139	1.26215631	0	51.59286119	8.21526572	4.16494832	49.41110064
SB220025 0.5uM	No	4	3	12.28448778	73.42030008	52.5934498	36.68657613	74.64642103	0	5.62312565	39.32497949	14.52438793	12.55219109	12.42638941	0	26.97415778	29.70858533	2.40688865	10.75516084	31.34468742	45.62051381	0	13.7048326	0	23.35756616	43.2592243	37.07317319	5.37047262	0	0.51015645	62.75973202	35.58479185	25.88390398	6.86963576	4.81404181	0	34.36513161	3.44567733	0	18.8883763
STO-609 0.5uM	No	4	2	30.76311563	8.265927	18.09395213	33.22671913	42.62833657	0	38.36435966	65.5326012	40.46459785	32.34898467	33.16960323	53.04016534	15.88479272	49.04192248	44.65773566	12.47899396	45.42708525	91.87624476	21.82335836	6.06476	7.40070701	35.19400023	39.56197479	50.61028022	43.0005834	34.18179852	23.27983883	32.51544587	34.70611846	12.23543005	18.20708656	0	31.1142063	39.08240211	15.92942161	0	36.94748305
TAE226 (NVP-TAE226) 0.5uM	No	4	1	26.27421542	61.55615016	40.06232618	0	30.64482653	3.18165086	51.96752702	33.75430387	26.39320632	0	0	0	30.91608534	26.69874414	0	8.42473314	0	0	28.05553235	11.33742335	37.94756802	22.27261637	5.32987938	26.60866384	54.58868692	10.6533306	0	29.19746051	18.92813327	9.14978164	0	10.37317605	0	53.3299307	0	0	0
Tandutinib 2uM	No	4	2	18.31628598	38.47159315	29.04849382	12.72730999	25.1873733	13.48555539	19.35831104	32.5865895	30.25322433	18.15859487	26.18942563	43.43218665	22.69612141	13.65332565	52.87204683	30.64666981	21.55046981	75.58805645	18.30185658	7.51302403	0.35816331	7.82004042	23.73846226	12.22767441	12.53774286	2.09394612	28.02043218	1.31409854	30.09781561	5.47928269	55.62426642	62.85748308	45.61731197	0	3.7276636	14.62660679	4.1599513
Vatalanib (PTK787) 2HCl 0.5uM	No	4	2	21.34197931	30.83355877	19.09467126	46.62516153	16.96226195	2.9056729	4.60853911	34.44491966	61.95099267	14.10392229	33.83427895	57.89273704	25.77459031	30.87558366	48.20366276	19.95925434	31.22717807	84.2198612	8.09444392	8.56647492	3.1832744	10.22724337	16.45850327	22.60446063	14.68102077	3.05301275	38.13025317	9.65109603	23.18583632	3.0766458	50.03986452	43.16126254	38.46839091	0	12.07092874	8.84020077	25.33486826
AG 1478 0.5uM	No	3	1	0	10.01175666	13.140296	50.77774751	0	6.85975563	8.30655557	32.22188885	52.97601635	0	14.84959822	5.18481961	25.34773901	23.67581682	0	13.03385793	26.19382369	51.57935299	4.58508418	11.34622483	10.99750607	20.65662084	0	25.40473062	17.97213394	7.27771475	3.8100859	46.06704751	42.38976415	4.82315607	3.51256659	5.78559021	0	28.79205111	2.15215996	10.95780841	17.34765585
Akt Inhibitor VIII Isozyme Selective Akti-1/2 5uM	No	3	2	38.61064885	12.97091079	21.05396601	24.10702044	0	12.89678806	4.21037845	38.05787581	69.17253853	9.56151091	36.78230444	35.53282703	19.61245836	8.24866332	19.72217991	17.84076396	32.37463378	72.67000146	7.41733694	9.28102366	0.67169659	13.97280116	20.35078021	11.87361772	19.91616907	5.23459889	14.77734618	33.70690658	19.83960517	63.66554555	17.97002633	15.5178317	12.86360118	14.35955056	21.86095992	8.54031971	17.29075177
AMG-208 0.5uM	No	3	2	27.78276045	24.70137763	78.67239597	4.39232401	44.6670545	6.74579387	35.09797	55.06239562	27.1652177	9.7673631	14.94975546	19.90264901	41.1217573	8.81937469	22.94759699	12.97574407	0.34327249	16.25145047	12.61699683	8.12615594	11.19511654	13.73483783	6.08148578	1.95340371	54.16429589	12.37908406	11.50864324	48.00946595	20.29693001	21.98802097	8.09172081	14.77590799	10.05351457	22.93827701	6.90487822	0	0.87157685
Arry-380 0.5uM	No	3	2	16.0390175	17.12783187	25.05994559	66.98755767	11.94518719	8.46334908	8.13489807	40.89742885	74.73772483	12.98643639	30.57944786	33.81496787	27.00385747	43.3010344	25.9218906	13.50061075	32.50351868	69.49065381	7.97446815	8.53355793	1.48393879	10.89138318	17.26449786	34.96652649	8.23109574	3.25348477	11.8385626	32.02950861	23.68321744	8.72084155	23.84064747	12.46576775	17.66544803	12.44674282	6.81165122	16.40371996	40.247539
ASP-3026 0.5uM	No	3	3	36.3173315	1.56013763	0	29.16108706	0	0	34.79723233	40.12017147	48.40539621	0	27.72760092	29.77758164	0	0	7.1511814	2.18562924	71.66448241	54.24731261	0	10.37664569	33.00069033	32.95752598	0	0	38.05403725	18.82468976	0	36.48166663	80.10255951	0	9.97833716	19.44350116	13.55690834	47.66572193	0	0	0
AV 412 0.5uM	No	3	2	5.11613128	3.75378871	6.0787804	43.4420333	0	10.18001821	32.89913821	43.06288698	65.6933214	0	15.0642967	18.37491698	14.28870112	4.96475672	0	17.89723652	58.70841845	95.80764502	0	2.76733738	0	13.15276633	0	0	25.5466867	0	0.62092116	44.21784471	38.47007336	2.22210621	4.79998343	23.3659458	0	22.75294284	0.19326206	3.5284131	3.17203498
AZD5363 0.5uM	No	3	1	26.2329432	33.92881493	49.44816165	40.62645061	12.99436066	5.80067478	4.35474963	27.64056351	2.75672625	12.85457699	8.7741326	26.12014636	53.12228122	6.60825105	16.36479977	7.63697233	0	9.53724085	7.79387813	10.91448032	2.26861849	13.23454602	30.73913005	8.247175	0	0	9.06029303	50.21926098	14.64003959	54.13668588	11.42913629	0	3.39060038	0	7.8953952	6.1339354	0
AZD8931 (Sapitinib) 0.5uM	No	3	2	8.89099235	46.32098982	8.8023404	41.47510991	0.18120863	19.44270209	29.31643094	54.67184256	77.18938701	11.58416185	23.20667087	39.20504661	18.52278846	17.00328572	28.63264385	12.22449886	55.04446675	33.67887402	0	12.76132501	0	12.83871786	21.24094338	11.1657841	6.76691583	9.3887607	15.33733712	44.66661617	37.39959625	4.84599543	18.38456062	5.20133697	7.08453075	33.98442109	0	13.78007826	11.49590852
BIIB-057 (PRT062607, P505-15) 0.5uM	No	3	2	44.57347702	0.28783626	35.95549572	44.41729869	30.38591365	3.02312872	15.05493758	65.97431264	14.09636688	7.79021529	23.97438283	14.40296566	34.60345657	1.94803191	3.37591104	12.81011891	0	43.92754745	14.84728898	13.8529612	51.2885188	29.55833971	35.89310504	19.99578924	0	4.24573129	1.97221108	48.66775906	78.571503	22.21975812	0.10144803	32.02141797	16.41781658	29.2049692	1.13600027	3.5849452	18.08468025
BKM120 (NVP-BKM120, Buparlisib) 0.5uM	No	3	2	27.24990422	5.11002758	44.3566447	32.38146048	24.0135638	7.21218486	13.75428783	48.38056714	56.83025239	16.96955497	38.95397083	54.56481149	40.79811366	21.93803327	41.10456957	12.91899711	31.49333342	80.80620935	9.69355887	7.98418198	12.12938612	10.77442134	26.55671374	15.50511435	15.11576672	5.96804364	24.64673676	26.58740663	36.93306449	14.15864713	18.83200395	18.65083158	28.56392003	12.83994143	7.09547037	5.85524239	22.36898042
BPIQ-I 0.5uM	No	3	2	0	0	1.83079052	57.94408583	0	0	0	17.4245923	69.85736308	0	17.9587676	0	14.4565993	31.07200415	0	17.20196062	20.92788066	78.23799876	0	10.95516317	0	16.22734473	0	25.36923317	0	2.86307819	3.23646577	46.87355325	36.97571258	0	13.66060038	13.54468218	0	16.2395093	2.79750339	7.4719603	26.22763342
BX-912 0.5uM	No	3	1	34.37672393	26.75931418	13.02147539	47.63237172	31.20606101	0	11.17624251	32.11583971	13.4431637	6.97765977	14.93764059	1.58896467	39.36387471	50.95213956	14.00674829	8.79663597	0	42.21874189	22.83650726	3.92773427	47.69241985	35.91080382	49.413771	55.7642207	16.9240769	0	0	42.11413681	43.47148312	17.54633825	14.0900082	0	0	53.71218817	9.77377602	0	24.97049927
c-FMS inhibitor 0.5uM	No	3	2	20.9633206	4.11634077	7.22065799	25.81232209	0	5.07722662	11.96847255	30.2021411	43.18251704	17.54340927	29.73105189	56.29805614	21.22241425	16.49252786	51.13044777	16.27185919	28.52816933	83.50761814	5.04276936	7.1061135	6.77374929	12.75589691	20.03450776	17.46985827	10.3629946	4.14563333	27.2437546	5.20542508	22.76538687	5.63074578	22.2022801	29.83674725	45.31979541	0	6.58085637	7.57815804	13.9598781
Compound 56 0.5uM	No	3	1	0	15.5193741	8.17704499	54.38771489	0	2.6189362	1.05370467	23.55027198	69.49323739	0	16.37275853	2.93242115	20.84879576	30.19141	0	21.86937066	23.66704589	65.87242571	0	11.55988704	0	18.56428785	0	28.70309322	0	5.89337528	1.41273117	42.69023835	38.91825165	5.38310858	14.98578088	15.07723576	0	14.0257322	0	13.24860605	17.68566289
CP 547,632 0.5uM	No	3	2	0	22.60760857	3.15091331	40.02664515	0	16.48699386	7.98565461	29.73068644	35.8378547	9.45207123	37.4830731	2.27976207	3.75077706	72.57695084	32.83287444	9.43617236	38.52493854	56.504424	4.34827284	14.40658939	0	11.97870784	29.12523769	32.1761701	0	0	4.7699974	54.45165737	44.11281088	21.68733157	0.89223479	13.67543119	17.23251492	28.79744903	0.02022794	0	44.4754768
Crenolanib (CP-868596) 0.5uM	No	3	2	5.81489782	73.76680795	0	28.25036141	33.15764828	4.54082498	0	14.6206505	12.35112656	15.6211557	0	0	0	15.16981189	0	0	0	31.19009738	0	5.38223647	1.03842626	29.02217725	19.42361203	51.31088002	0	8.23159236	19.84468772	41.74069001	0	11.5703691	45.69154143	56.12884492	0	23.83268408	4.76297125	2.78474192	24.9442473
EGFR/ErbB2/ErbB4 Inhibitor 0.5uM	No	3	2	2.95914969	0	0	52.70785584	0	2.62360901	20.33971708	41.74779899	87.55607061	2.86215622	25.76894186	33.85934574	28.02701067	31.70599873	6.78401577	17.58412522	31.50422584	65.9704629	0	3.81598931	0	13.53840624	7.46612859	30.6386776	17.85896536	5.26015711	1.34844765	39.16898573	34.91254758	0	11.64382905	18.75523638	0	18.63565835	2.31132896	7.87154847	21.0921974
Filgotinib (GLPG0634) 0.5uM	No	3	2	19.55344193	13.70439276	40.25025073	36.74030709	7.92072631	4.55948267	9.73516347	36.08121236	47.95160637	5.96412826	34.223523	55.70643248	64.76821537	10.82663218	43.17208596	20.88160582	27.58578993	77.75523855	14.39872132	8.07292602	9.75979685	10.09756293	40.74959879	16.05734852	14.87944213	2.7376345	22.49810571	15.22818685	22.81870389	6.98187043	22.37031479	23.5680885	35.75943557	0	9.53908952	2.01723102	29.69388128
FLT3 Inhibitor (TCS 359) 0.5uM	No	3	2	30.95848876	19.83576919	33.46530548	44.97061265	12.4118342	2.59003342	17.96181753	38.41378907	51.88928104	15.09183311	24.7848127	45.59252496	25.14212371	26.16300059	37.7697043	17.50801409	52.06868361	78.16175419	16.10621028	8.4238324	6.7461865	13.48244186	20.65091034	14.0411012	21.14916544	12.6414145	18.11468602	32.40471382	18.73456121	9.75661964	17.39208738	21.65944583	25.90126567	8.44681692	9.77807591	1.86254812	17.30833277
Flt3 Inhibitor III 0.5uM	No	3	2	28.05418774	17.42648044	0	42.89672054	0	0	6.18562587	40.63849457	22.28792575	5.90456584	11.20008261	34.07476544	8.12354119	11.59648995	30.31001423	16.12828804	64.77761133	100	7.16560634	8.31690601	6.71738839	22.64631841	24.79078994	16.40470567	0	24.21587347	13.0537602	27.84104122	55.66946438	8.72145972	35.24607976	33.29659244	20.94808843	34.42190484	5.67016291	0	18.42810694
GSK-3b Inhibitor XII (TWS119) 0.05uM	No	3	2	23.48345795	12.94601511	6.54900248	15.04414761	0.93709016	7.84301248	28.64654301	48.99211032	78.20573796	18.87663115	38.07609064	68.95162563	12.09346019	0	56.25670216	10.60224253	49.57485115	49.30442336	12.69985248	9.36066201	18.45194734	10.53394545	2.11470244	0	33.51903877	10.29925871	42.65283487	18.77778169	49.97223425	0	46.91139502	16.07773782	37.78067552	34.29578485	14.41486117	7.40231294	6.11031802
JAK Inhibitor I 0.5uM	No	3	3	0	29.51003317	69.96446347	89.85147862	6.7260913	0	13.66741901	29.99487679	0	11.25628287	0	0	81.55176233	27.11844512	0	7.10105776	0	0	18.63605142	3.88946329	17.82615355	4.27697471	39.76210066	34.79032056	0	6.25893652	0	41.02124837	0	3.33317996	0	0	0	41.39250994	1.15754019	0	25.7251619
JNK Inhibitor (Negative Control) 0.5uM	No	3	2	22.07689418	27.28910725	23.74943719	56.88894844	33.72392724	0	7.74906158	29.29476277	33.87908199	13.38361991	29.78920776	19.36419352	17.02041193	32.85408615	16.36147749	13.75188613	58.95573348	77.87471129	6.16644205	7.54706206	2.83327012	12.66512837	22.45626737	29.37909874	19.93850279	2.11385381	6.81191896	38.65032376	33.64726511	14.4985624	15.88388587	0	15.96179199	16.35397563	1.29719559	3.75907275	32.11841218
MK-1775 0.5uM	No	3	1	28.78658945	8.53618936	11.96841625	63.86753691	18.49715504	0	22.17353234	46.96970923	0	16.62439989	13.28611298	40.21090413	14.61348199	51.0901196	28.45767651	4.24522082	35.26344107	42.45810101	15.99697613	2.69747635	0	20.80760892	26.92845203	37.0449697	0	2.20335735	3.37095074	52.92017815	16.02754146	14.36213664	18.37794089	9.00250555	19.15046189	30.47608622	6.17835152	0	34.78994331
MK-2206 2HCl 0.5uM	No	3	2	35.49122019	0	16.01914653	30.4439829	4.45206512	4.22425689	11.74592236	39.71220019	44.4101712	12.13977501	34.74460323	42.94122871	26.73393839	10.67050858	38.40640481	12.60086042	32.6257204	71.18579582	3.50739981	8.90758957	5.77546626	12.30786601	20.56598005	8.95381263	17.09871588	3.89176138	19.67274523	32.80973506	50.26577457	55.14266444	2.4842778	16.48786963	21.87591469	12.84350357	18.11771743	7.04814932	11.36643092
NCGC00244250-01 0.5uM	No	3	1	37.73403226	31.72043795	27.43739876	32.69598984	0	0	8.26719687	15.30633018	53.76778642	0	48.49553559	55.97562827	54.50132782	0	43.85690191	13.26400175	35.08525831	42.24027013	20.23738309	5.57689861	4.59197095	16.23075251	44.63620628	14.03593208	9.1692546	4.67216447	5.61297075	15.17913577	33.46726036	23.69934642	5.36117804	0	35.47944898	26.44284081	21.78710355	0	15.9077585
NCGC00371288-02 0.5uM	No	3	3	37.35056997	2.88811168	24.90921786	60.38512702	15.76397475	0	17.8410858	45.9655855	41.75715347	22.23839175	30.24099417	29.90203982	26.06438065	45.32357041	22.49852836	19.03833856	18.11080735	100	1.68996577	13.61908168	12.03312888	13.73241958	17.43582509	41.9167352	30.17073908	0	12.54649327	31.08324633	89.61622293	19.25095744	2.9025543	20.34577726	11.54129961	32.78246028	3.42423246	3.1180173	23.06197904
OSI-930 0.5uM	No	3	2	1.7055111	27.55224631	6.82506813	44.92494839	0	8.18938949	0	29.3200867	52.86775738	6.18592914	22.65885981	46.79621164	18.97385751	41.8769481	24.36504203	17.97747164	19.42954671	74.99263381	4.58272509	8.47191151	0	8.24476373	19.31352312	27.41351033	0	0	36.60767807	1.70544905	29.89699777	0	51.27317492	40.22199761	27.11520218	0.93035947	7.66167471	7.08289085	29.1342136
Pazopanib HCl (GW786034 HCl) 0.5uM	No	3	3	24.97589199	3.04716927	0	33.39306733	0	16.58489685	13.92814535	37.60670746	77.52230582	13.61196489	38.95466061	47.55771499	0	18.83247565	44.40235325	19.17610378	5.33787186	42.87171532	0	10.91883314	12.819228	7.15065082	0	20.07526441	13.36055347	0	38.48328016	4.63495759	80.07859769	23.39457346	50.55289081	43.75318645	37.67241197	34.78929047	19.14227002	0	0
PF-573228 0.5uM	No	3	1	55.39340886	46.2026455	43.84348723	21.14821581	18.31193962	7.22098341	31.27265563	38.59482551	9.65350312	8.462235	21.53737004	26.77410484	32.57171245	37.76366946	46.13790592	0.83536732	15.00709118	4.0592555	31.26756676	10.62253952	23.2805062	28.42605886	35.73705033	39.44722598	55.26251913	17.08168466	18.83161826	7.70954987	45.82542031	26.67082411	21.47118704	7.03414335	41.35842062	59.47769016	17.57732977	0	27.84933056
PHA-690509 0.5uM	No	3	2	44.41091871	11.44073219	19.72877896	22.46016569	6.85202079	4.22945845	11.61611816	41.3077375	57.45801253	9.42080493	41.7590368	48.70713829	25.53629483	11.9800477	48.26308104	14.56370667	60.97968622	77.43533853	8.77459265	11.20576822	5.9325414	37.51579278	25.42923844	13.19565725	17.53906239	16.4454633	16.6934713	31.51881207	31.26234887	7.1007133	15.03660172	6.80773876	33.53443248	30.75908456	16.5147838	2.10363401	17.51257079
PKCb Inhibitor 0.5uM	No	3	2	9.72969554	10.53364085	23.94998495	22.58426288	15.81005543	5.55212033	0	9.73759621	35.10070672	0	32.50957787	75.45771822	32.66914559	9.61563131	58.56696487	0	61.28074137	25.11172591	24.98536399	4.7237372	0	22.10102904	34.77428911	7.21444974	16.65031389	16.32049568	23.15737878	38.42869768	24.58011356	3.16377932	5.92936374	1.46173356	46.0458651	29.49790487	39.99960459	7.07153161	0
PKCbII/EGFR Inhibitor 0.5uM	No	3	2	14.38522839	11.15299017	29.62849467	52.27929615	21.45538988	11.04324057	11.0848856	41.99436855	54.27967321	6.16301407	28.43164505	33.81283206	34.0445261	19.30229603	19.29869776	11.36656105	39.88896482	70.07484656	9.48493821	8.08141543	0	12.04998437	18.43721304	10.02912754	17.04856765	1.60684448	13.37348582	42.20006823	37.97966077	4.8993306	10.58962655	2.99906109	9.48405151	18.25367572	12.42540136	1.70120574	24.01937716
PP1 Analog II 1NM-PP1 0.5uM	No	3	1	5.36937798	51.68433324	41.4658679	53.65302048	39.41252778	4.30775689	24.39344673	47.80846951	34.21750117	21.17879884	27.99028176	29.49667638	33.50968999	42.88921795	18.0817298	11.99104997	69.11528752	23.94828273	22.94314801	13.06082939	21.76376524	18.2389578	28.40627212	33.63702205	29.88112488	15.87493089	17.5309288	42.37687246	48.10550792	15.7225583	11.07441877	0	0	29.23480809	0	18.09768342	27.54222212
PP3 0.5uM	No	3	2	19.76119837	21.50717536	36.57274168	58.78058417	28.49012515	3.04888715	10.15058396	43.14257518	48.3322433	11.98412387	33.53871255	35.04437781	34.24554114	29.64607123	28.31029101	13.60617349	50.16749923	99.70182415	8.88460388	8.83586437	4.28859312	15.36285526	21.4667861	20.56551791	21.3855548	4.48798065	12.47371908	39.87234613	42.98777158	11.97536927	14.99148434	5.65951872	18.3080722	13.20135454	4.91386766	2.3729666	31.20556339
PRP003-073 0.5uM	No	3	2	23.65524994	0.685187	28.48968101	23.15186069	3.42335836	7.36468751	13.20414347	47.99556306	54.58322067	18.1851068	38.22381021	50.46380241	30.70429966	13.10683813	43.47875668	12.35217732	39.05155507	71.61485825	7.05101164	7.35801676	15.31723295	11.34851633	26.94875634	10.01484411	21.91932034	5.07460697	20.93697714	30.96480167	34.98821904	6.77229146	13.44512347	13.4678216	26.33648853	15.48051929	6.43977069	3.95097191	15.15709455
Roscovitine (Seliciclib, CYC202) 2uM	No	3	2	45.42453454	41.49609519	41.38422133	27.19759651	26.66234027	0.04267363	25.15242574	57.7031827	38.58845249	1.65101005	32.98803371	20.14345876	38.30160425	29.61422683	14.66569825	14.5676569	33.4170165	73.36092639	4.73995771	13.20456773	5.1239566	37.22442512	17.48251152	27.610985	42.82255483	16.48572161	1.86544002	43.56132547	24.2628267	11.12724756	0	9.72763053	9.1754709	54.44715358	8.34008772	0	18.15956976
Saracatinib (AZD0530) 0.5uM	No	3	3	2.62548353	30.89439782	0	31.15691132	25.14176031	21.58776313	45.0279835	55.42499855	72.77507067	19.55074302	19.37850257	38.28054787	8.00274452	42.52014337	18.08336295	13.29119967	86.26011999	30.32697946	11.63556611	5.12862064	7.37137295	13.9695448	13.04186687	16.440079	1.23318247	0	11.55695698	23.62363904	37.1666158	0	10.09034021	42.48352606	20.71273619	24.39382329	0	11.27936938	19.99730222
SGX-523 0.5uM	No	3	1	22.43585084	21.51070236	56.9925505	10.24622228	18.13827508	2.19313326	10.59067516	50.28229177	23.83168462	6.59283437	10.69105725	8.23475488	34.17111966	9.48917816	3.46390339	13.58716913	0	13.66007116	0	9.46553334	4.25783427	14.45315942	0	9.80448033	49.33598972	7.89717597	5.06554707	53.01282545	13.3352311	9.09428631	0.29785447	7.11117797	0	29.89070832	3.50393433	0	0
Tandutinib 0.5uM	No	3	2	12.8696119	37.05190373	20.87581949	19.41227256	6.96626637	9.53694572	7.64678284	22.33547382	34.20456773	7.00862547	20.88746774	38.62783788	19.98134795	14.96910177	44.72166558	26.54955057	22.83211144	70.06548301	12.5407214	9.16578692	0.03508776	10.53229496	21.87276347	18.89488726	12.05600529	4.44474579	23.33612677	11.29076754	20.51035221	2.22673096	52.08961796	51.93695199	35.83122377	0	4.13146065	9.42605305	9.30374232
Tepotinib (EMD 1214063) 0.5uM	No	3	1	25.22531985	2.73287334	59.19214165	8.54599503	14.25064253	5.44408674	9.00680642	54.63348077	10.32735439	7.90500303	0	0	27.29763246	18.89684885	1.89091438	16.81959481	0	13.24277196	6.7835891	7.57238931	24.24634404	15.40658013	9.42885125	10.25440835	36.90449597	7.43823651	5.6626423	52.36433017	29.72199605	12.36026444	0	13.73032002	0	21.49163145	2.20458856	0	0
TGFb RI Inhibitor III 0.5uM	No	3	2	14.57421377	11.10118261	21.96632641	54.18387895	16.43076108	0	0	26.52523681	37.05310373	2.17845489	24.887266	19.81275255	26.27917937	53.98551972	12.15982893	8.89832617	30.19246888	75.53943646	4.87336883	9.41960685	10.18649144	21.41653851	18.75999999	31.53625277	12.29122152	0	8.18361224	43.33685868	41.23035775	18.68136489	0	4.88348265	11.45287034	19.47675249	3.36706517	3.18546247	21.75901879
WHI-P154 0.5uM	No	3	1	0	40.79179746	16.22109869	57.16434912	14.43317282	6.22706516	30.16015157	28.26531778	54.6602731	2.39169241	15.62692447	4.5338086	22.45069188	40.84449912	0	17.70395366	29.04885266	53.42180309	15.85323285	10.12360811	1.46069192	11.1971949	5.187319	39.21064229	0	2.26819444	7.41694633	38.93317526	36.12234433	0	15.86954027	9.32039201	0	25.77900622	0	8.97707094	34.51664808
Wortmannin 0.5uM	No	3	2	15.88428462	1.11227065	11.7074455	50.37811027	2.59308059	4.20488876	3.91725648	28.78193627	51.02157869	10.56168618	31.82536616	43.81029323	30.62140709	17.0000427	34.25810384	12.77360569	39.31524571	79.54305526	4.3354004	9.22891586	13.57971973	12.13090625	22.37049301	10.72837142	22.40813893	9.8198596	16.37550682	33.8264488	36.85884278	3.7526505	15.96038229	7.53562083	18.34077416	15.28151592	9.31305889	6.20060672	33.00539981
ZM 336372 0.5uM	No	3	1	22.50341011	52.0991287	49.56593937	50.84736466	42.11398226	8.33635797	2.7499644	41.24661487	18.53618663	8.38015934	17.66384671	27.319046	27.86930125	43.3423874	11.93718494	10.29989878	30.92553579	65.16497586	0	8.0637426	1.1564499	12.77116817	32.56197567	31.40603376	3.84476083	0	14.78544541	37.26537671	14.85454993	7.84382155	10.55264412	23.27707461	9.8398669	30.47150306	1.6010344	1.63171145	24.71066109
7307-50-7 0.5uM	No	2	1	19.91726062	4.33057969	18.73510222	37.0976137	0	3.38558466	7.20846195	34.74581433	50.54298421	9.71584331	34.68233942	39.7234788	23.60628284	12.48938779	31.48578575	14.9522854	29.29666836	67.19225383	3.42932856	9.07733289	2.3629527	10.96003638	16.28852272	11.23932293	11.89466242	2.16672389	10.16419683	36.1947543	18.42156815	4.27107378	13.53362652	8.84889073	14.22619498	11.75063847	3.76501947	1.98734501	21.57412038
AC480 (BMS-599626) 0.5uM	No	2	2	3.11444892	14.41328749	7.91302124	20.70169824	1.82728343	0.91770448	2.67709354	36.92260545	72.34801742	0	33.02930738	37.18415061	28.64252501	0.16318323	13.15317027	16.06260185	25.774186	50.39193019	3.86339114	14.44303361	0	15.05858009	5.10161032	2.54836585	14.3793805	0	7.3567458	34.36370101	43.46119482	0	1.01958654	3.7062925	0	21.62113934	3.29076655	8.56290012	7.78949517
AG 112 (Tyrphostin A48) 0.5uM	No	2	2	12.26750638	0	7.94434441	32.0264353	0	1.10265251	5.71461652	25.19351011	60.34055265	6.02146352	33.93440449	36.67116959	17.83766468	6.88336359	30.9033529	13.09824371	33.94012852	75.72873772	1.16763852	10.57039012	3.76951916	13.98108342	14.63536225	2.44544584	11.20188972	3.35795137	9.79284709	32.46580183	46.87826093	3.57776104	12.84003812	8.87125583	16.49572679	14.68973352	7.01036219	2.21254753	13.85712207
AG-1024 0.5uM	No	2	1	18.39336342	2.30188549	16.96914404	60.09051044	12.59211572	0.50929166	0	36.29426948	43.39972002	4.90792236	32.37020542	23.04272092	28.87481747	31.1104575	17.87958583	14.01607736	21.17650502	59.11498896	5.06736234	9.31302666	0.08691962	12.96247529	4.10521772	39.25495697	0	0	6.95533073	45.02622435	16.33801645	2.58478545	10.84369908	28.2327021	9.77020509	0.72933765	4.38546723	6.36606148	37.56703802
AG-1024 2uM	No	2	2	22.73252255	17.07754317	10.34585284	51.74991133	18.30247523	3.51052748	1.60571217	42.01016817	36.95654048	1.92608731	33.37673116	34.30728413	22.04489704	17.15922591	32.96832301	12.00932054	41.48678414	88.71607672	5.15946766	6.63861396	0.28914484	10.01325981	0	22.28665071	0	1.91347476	10.56292251	45.20763589	47.38768953	3.61697182	13.01591249	13.64378182	19.0841357	0	5.19972301	12.17272909	34.47679074
Akt Inhibitor IV 0.5uM	No	2	1	16.66309733	1.02123424	17.38918638	26.78941221	0.47185859	0.95634176	3.89337058	33.80627614	51.53291687	14.296195	33.445407	30.51682917	25.87646076	5.98131161	23.71178893	18.26790325	21.86928017	63.00393232	1.64718575	9.47261263	1.71706359	10.36615846	18.92468505	6.24103147	9.75259053	0.94795085	9.60031713	40.57115259	19.27921087	2.67912255	13.96627298	20.77365032	9.18846694	9.69847356	2.53320447	2.31801471	18.65424857
Akt Inhibitor VIII Isozyme Selective Akti-1/2 0.5uM	No	2	1	15.67047097	0	18.70964444	29.1838954	1.61159218	2.66866908	1.77544314	30.99459619	62.8051909	9.39573412	34.09768706	27.10963176	29.14410121	5.59369827	14.9299965	21.36337809	14.9003649	59.93028126	2.40257984	10.14970726	0.76802678	11.12417962	9.18248629	2.30310089	5.3926042	0.50768688	7.25121536	39.45141346	14.12950417	1.20281776	12.08395305	20.85190182	7.62079968	6.09384679	1.61276386	1.53949392	17.0962135
Akt-I-1,2 0.5uM	No	2	2	24.41754425	57.43056675	31.18174359	25.5490954	30.3544102	11.99348652	44.25573812	71.50356972	31.19018486	2.0444595	21.02337301	29.76440224	28.20932309	12.55852687	27.98524114	7.40400525	34.32392975	37.11273229	12.73430556	11.96553895	0	20.31524997	13.76075962	11.28246029	40.76406398	0	16.36176317	48.52080089	12.20492279	0.84540218	5.25991494	14.15024128	21.69967833	30.36138319	9.54962211	5.28880561	21.7582156
Aminopurvalanol A 0.5uM	No	2	2	44.40389171	4.69568158	42.67706579	1.2886031	2.91452184	2.47345083	23.8637813	53.56369745	29.07303706	2.31632801	1.99392035	2.69942092	40.25875772	0	3.04612326	1.75758294	0	1.81810815	21.29729697	14.55556296	16.33141789	23.29433544	14.51642856	0	77.62199501	23.79663903	2.81581522	41.24830047	44.48525294	18.6367807	2.13572813	9.06601235	2.71980882	47.1385256	4.40886125	0	0.07290742
AZD8055 0.5uM	No	2	2	23.05418671	0	19.81023948	40.29532418	0	3.56984922	10.56893514	35.4074882	55.3224959	12.8868554	35.03969949	42.28514167	22.42529285	15.76564751	31.13775592	14.74668794	33.28207068	73.17736641	3.33019858	8.07839154	5.63054795	10.77039841	19.91457042	12.6007366	11.98394802	5.46663103	12.40883444	34.37395442	23.8310441	0	12.88216079	9.62093112	15.91220357	11.90460121	3.55898488	1.72441919	22.02179714
BAY 11-7082 0.5uM	No	2	2	22.44659492	0	25.59413037	26.99730248	3.8040505	2.74488306	2.48002822	35.53114691	53.45667649	10.99306512	28.16533517	24.19057879	35.80565592	6.24001929	9.83865303	16.77906865	17.2487484	71.63894176	1.62431247	9.06866731	4.38738072	9.49837457	10.5665141	3.16636419	16.17295184	1.79336151	6.68713269	36.32883506	31.1708411	1.61105782	11.36998258	19.66858312	5.81374531	11.08744131	1.409095	3.23280739	16.40681326
Bentamapimod (AS-602801) 0.5uM	No	2	1	20.70645711	26.25133488	32.34459579	46.10217304	21.51611898	7.78450782	27.21907844	52.55323406	35.13280486	9.91088246	20.96147349	19.05045974	35.69482831	23.16072517	8.1046422	15.06518279	25.14636061	62.53049001	7.72065378	9.73489195	5.77944187	11.3233747	3.54419221	19.72928271	21.280523	0.71849992	0.23867281	36.32736907	22.66202014	0.14838737	1.01421647	9.27637014	12.57652959	32.34887517	2.92596818	0	22.7335285
BI-D1870 0.5uM	No	2	2	19.63969136	28.58653144	22.38513965	13.52134095	0	0	4.98734996	0	28.36891709	0	7.08729634	10.95919671	12.30190027	45.05532294	5.87145516	8.8164155	0	71.09741987	8.40008463	3.85097131	0	7.13068266	18.04956506	56.74152663	12.65677731	0	14.36786991	0	0	19.87938247	18.003182	17.75793239	18.80328339	0	6.21793088	4.05736065	44.1926043
CAL-101 (Idelalisib, GS-1101) 0.5uM	No	2	1	20.54415238	1.67416096	23.90656233	26.19757225	2.8135449	4.74578734	11.94036713	43.01170234	52.48192151	14.23225642	36.9385682	45.51567736	25.43351116	7.31462919	35.19387206	12.64869809	35.63010383	63.64927983	6.77814901	7.79636528	8.23245483	9.73790802	21.23981452	5.98011123	13.88804672	3.22566144	12.29867344	32.58700822	33.87613407	6.39195301	15.4511829	9.35154602	20.64949934	9.7140232	6.4819764	4.65236477	11.22642275
Casein Kinase I Inhibitor (D4476) 0.5uM	No	2	1	20.00414885	9.55148153	20.8042819	51.22983562	12.65108037	0	0	32.50308159	46.40568173	1.44606509	27.06316594	8.82281899	22.36523795	33.05038055	6.2199394	14.53045542	21.42866361	62.66586923	0	10.88673721	1.38350373	13.91603573	13.92490416	39.03935525	5.02665504	3.25891629	5.3269945	45.39308797	29.71228349	10.55036156	11.20273575	15.11719931	2.07767071	8.33952115	3.95796081	0.11471738	21.78966068
Cdk2 Inhibitor IV (NU6140) 0.5uM	No	2	2	8.59160931	36.39499121	32.5461827	27.42651127	13.67781754	0	36.31653438	47.14855872	3.96294438	0	12.61316173	40.99501667	54.01355243	0	26.64377044	22.20337254	0	29.64919318	11.54218137	9.13920018	4.11512778	12.23638539	46.23352908	7.26239825	36.25660135	21.8346031	15.79133056	0	72.40622417	24.75324478	15.41335479	24.39329114	41.62498641	14.91756156	1.42613379	0	0
Cdk4 Inhibitor II (NSC 625987) 0.5uM	No	2	2	19.45886702	4.22268651	12.6229583	24.13601167	0	2.03130313	9.00775635	32.21997682	53.85807021	10.28941618	34.12777243	33.14973854	21.40867754	4.5738235	37.80470349	16.97287144	30.95965837	76.98087163	4.12496872	10.20409183	7.65440529	13.918889	14.09667474	0.83718472	28.39922551	14.15854458	9.77819519	32.70048525	39.29241909	6.51619186	12.39668245	11.27755862	12.49462809	14.43829063	2.89342622	4.3444176	13.84650711
CGI1746 0.5uM	No	2	2	20.59572697	8.04575204	25.78910814	42.32914725	2.82828706	3.07247824	14.86809347	47.77814692	50.84309623	6.12371912	36.11406652	41.31292359	27.10323327	18.44107646	31.37972907	14.23767831	35.57317994	72.31300531	7.46457979	9.32370909	0.17464795	14.92093594	20.18730606	9.5685937	21.21583585	1.05238793	11.78977296	31.96933251	22.46422322	3.72422234	13.50432421	6.8729273	20.4032432	14.51507448	7.73389343	1.6100839	28.47601669
CGK 733 0.5uM	No	2	1	19.17406074	0	11.70500531	26.8100708	0	1.24015526	1.45785571	33.91685693	53.69225992	9.62506908	32.84195746	29.96991569	22.42948252	0	18.67892548	16.44271556	17.6895171	65.53210869	0	10.92279184	1.1378413	11.97724904	12.71687059	0	9.96376937	0	5.73464201	40.41987226	21.94784101	2.85387412	8.82906246	13.0768472	9.48588342	9.42769828	0.63861421	3.61763101	11.67637601
CGP 57380 0.5uM	No	2	1	8.53163034	20.84875227	24.64194143	43.79473809	18.44439751	10.14667562	10.62621768	30.30169669	26.3701447	9.93541904	28.01424704	20.09028513	20.87650336	29.0085986	12.48261333	10.5639231	54.97856239	62.23283811	12.60195944	9.69598519	7.42733104	13.78103696	22.05816101	28.7422097	9.2650411	3.98609353	9.47335787	43.20353504	27.32023896	4.08454361	2.73054392	4.19079245	10.4146538	24.00567677	6.94994741	5.70073957	27.88132849
Compound 52 (NG 52) 0.5uM	No	2	1	42.69023686	4.51672893	44.59983537	22.31603218	25.22910287	0	4.83170984	29.68152982	11.2897718	1.36084779	3.7867601	1.44822926	31.04279848	2.58212996	9.43337491	13.21145603	0	7.43113907	13.49950041	8.81926216	6.55355231	20.95535105	8.99784621	5.88181977	56.86069616	12.44337468	2.21081643	53.80773847	26.84379228	22.00786326	0	4.89604076	0.70830563	25.33361017	4.82980765	0	0
CP 724,714 0.5uM	No	2	3	19.95463502	1.41017788	12.5754768	23.73964034	0	3.2277978	7.62324512	33.68095849	72.19645331	6.20271384	29.54520145	37.47263913	27.61140309	1.82442463	22.74230491	16.63611456	23.65668486	72.08536093	1.18742542	8.71425088	0.36842809	10.46616386	14.4464626	1.65953777	16.57579864	2.79991483	11.3337344	32.40024442	35.61383239	2.03739889	5.90816241	7.75325922	9.51908911	9.96292694	3.32414117	9.14834593	11.16292967
Diacylglycerol Kinase Inhibitor II 0.5uM	No	2	2	24.22395712	1.52195007	17.40959797	28.26995844	0	0	2.51276855	34.93099582	52.24770319	8.21947589	34.63719766	38.21233596	26.5090705	6.22979075	21.88800962	15.31764066	23.42082925	76.82436437	2.16646706	9.20921144	0.04726593	13.23064886	19.68578241	3.67515967	18.0379657	2.29200858	6.77981281	44.46248294	26.89514896	4.5061001	11.71121635	10.15428629	5.53933366	6.57534774	2.56181074	0	16.36302823
EGFR Inhibitor 0.5uM	No	2	2	20.6682031	2.95274505	17.1519957	35.52416395	0	0.25998338	5.92540042	30.4901267	56.46360566	7.76853295	30.17926236	32.54002254	26.07023539	14.09694763	22.43845868	18.36962621	30.73762422	73.15134006	0	8.82094609	0	15.63280081	7.17321654	11.60381552	19.65819143	3.68646796	5.65789601	39.76640773	24.11538418	1.17541211	13.06678956	14.80882017	3.15436997	4.5560513	2.29277857	1.87702987	14.43240508
Fingolimod (FTY720) HCl 0.5uM	No	2	1	21.29134239	0	20.00457049	21.31069816	0	1.26905163	5.80867084	38.91287906	50.34016326	8.90318932	34.66108579	37.49740556	24.53343215	0	29.62600555	14.91939941	29.02383247	64.01367692	3.37679603	10.33597149	3.04461975	11.29283021	15.24048722	0	19.79366162	4.01912743	10.03025144	37.81375422	31.10159457	2.88876414	10.76186595	3.98872175	14.10729286	12.75335536	4.66684091	0	5.24659808
FMK (RSK inhibitor Fmk) 0.5uM	No	2	1	11.13939194	6.73843437	11.49822933	55.33132131	0	13.32838966	2.57647137	34.74971729	41.80902761	0	31.49498175	37.69037152	13.97840577	19.16024461	31.26995502	20.06126928	27.15088878	52.40109671	7.39021133	12.61170565	0	14.37338157	12.21054902	17.27990814	0	0	9.69294327	38.06876864	28.11984481	4.75452893	18.54047783	17.15967294	16.8800219	4.01903548	3.41217287	2.19939055	23.42397064
FR 180204 0.5uM	No	2	1	6.64591732	1.24810817	10.03719459	24.49796616	0	0	0	35.08940281	45.79176011	3.40782142	28.59066066	25.13721125	16.99840221	1.80327358	6.66592936	9.58399634	38.79342713	54.58683556	0	11.02475595	0.80195446	16.78539546	7.50172849	1.95395859	19.8244735	0	8.90573719	51.08986685	28.74362685	3.72496084	7.96959716	1.43440996	8.36325117	7.4863144	6.63399313	0.21499365	9.66918641
GDC-0068 0.5uM	No	2	1	37.1755973	22.83473186	34.37282541	39.28686268	13.54450499	12.60720644	21.40618438	31.74367905	39.35110371	17.54978118	26.81955664	36.1656918	33.38820448	17.19318268	30.04386161	12.67205083	37.13002995	50.00390653	8.31827178	8.32739488	0	9.06171238	21.11294077	11.37930492	16.61427088	1.65663697	14.6397825	36.7922952	11.30093567	55.02869757	10.92076251	8.53559849	17.91334813	4.00105129	18.71372426	9.65794958	0
GDC-0941 0.5uM	No	2	1	19.64440886	36.41264809	38.21329701	25.10917286	28.55680566	5.5579061	25.10402615	50.66068856	42.38604938	9.28796615	27.20813026	32.73771715	32.2269505	13.90824739	26.03353715	12.65877128	37.21747735	56.73658569	13.50492018	8.87316431	4.05785	14.3837252	23.57063835	9.82821431	27.94567651	0	12.80318291	36.6842844	12.91998155	8.29925264	9.95364288	9.43010794	21.3476179	17.75804568	6.96728552	6.27094388	14.29680378
GNF-2 0.5uM	No	2	2	27.32418804	5.78757697	32.12622719	29.20313677	4.68712148	2.98638401	15.79258462	49.02760869	52.80032772	13.05406351	34.4978175	39.65988959	41.10747445	13.59466292	26.53890078	18.52555137	26.74383573	77.02909402	7.61867732	10.64285342	1.00924106	15.97029126	18.40012486	11.88505941	16.45651578	3.21250809	10.82620419	38.48932313	39.18112348	5.52930072	14.00267801	18.55564406	16.82264912	22.93129998	4.24161255	2.864828	20.70501255
GSK1838705A 0.5uM	No	2	1	55.29171044	20.32667923	45.89808754	11.90636446	46.88437231	0	25.81355306	32.19247945	44.8169702	0	33.19625866	15.7019042	44.01235609	4.65888989	17.06695977	16.2918038	22.26196584	62.5782237	0	11.86530022	21.11466225	24.15150663	4.89245096	0	28.94994421	9.18429257	0	39.63922586	40.19672994	4.04022377	0	15.35522223	3.1699611	24.05649998	0	0	0
GSK-3b Inhibitor I (TDZD-8) 0.5uM	No	2	1	23.51407007	4.23896795	23.05987554	26.66522301	0.87162693	1.27731648	1.610176	34.55226647	52.31972093	8.91196374	23.62593909	29.32093671	24.30610519	4.92393202	15.74486469	15.75401761	8.81619646	56.56531085	0	10.74394811	2.50077555	14.60465683	11.14045715	8.31199037	24.97572468	6.35171955	6.80402461	47.04693146	33.88656402	6.7839933	11.53226508	13.77424999	3.1246514	14.32318169	4.41936882	0	11.52030202
GSK690693 0.5uM	No	2	1	29.48148512	26.38592634	17.4438922	48.40882415	36.20425613	14.71168563	12.02307499	39.16537033	46.58693544	36.86547673	30.19526163	54.85162414	19.68256825	19.16480935	49.15068394	6.70374474	47.71027004	48.8087575	12.88648697	10.34066159	0	18.14293082	35.82673126	9.11110108	0	0	26.49545162	43.78632346	45.84898784	54.41836933	18.36588211	1.55868335	43.17088624	0	38.35581309	13.80682831	0
GTP-14564 0.5uM	No	2	2	33.43437134	6.03763443	0	27.37980828	0	9.47782221	25.58586146	21.10843495	44.68201429	24.54811346	23.32906473	47.28143518	8.12334361	27.16533397	33.50169633	21.46698208	52.40416441	81.29174863	15.06698858	7.72465095	3.67899317	9.34941108	26.85412525	23.69403509	27.07471776	9.61775195	25.08096683	19.14855228	44.65978484	2.51804275	18.56386397	22.429897	31.17479359	19.81910534	12.10911692	8.33924843	23.4853632
H-89 Dihydrochloride 0.5uM	No	2	1	17.00090484	38.27113	2.97592288	57.92821842	16.37568532	0	14.08992331	28.00044674	13.06505091	20.66974547	16.8383805	31.22429236	12.82673413	15.77761057	23.17518866	10.77406434	31.75730189	45.37237489	0	7.83899578	0	20.35972161	10.91885644	12.15867665	23.07148551	10.45478865	16.07318947	57.00750843	20.31553446	15.0573095	3.7776077	2.55354197	14.17210529	0.10527192	3.33404346	7.19463988	6.0448171
HA-1077 Dihydrochloride (Fasudil) 0.5uM	No	2	2	25.40367521	20.63328971	9.25883363	50.5525228	17.02753854	0	26.42974674	44.26648665	28.31842097	30.83358894	24.09194495	46.17281753	17.58227173	17.24466493	27.84932013	12.82622784	42.97862468	70.40243332	0	9.95926152	4.09438052	21.38026511	17.42174762	13.34973417	33.60889653	19.24357058	21.5580053	42.70045887	41.0164886	4.87394924	10.75895562	1.16465715	22.0703542	15.42102031	4.72389955	5.69069051	18.34362658
Herbimycin A 0.5uM	No	2	2	28.28847346	7.60061783	33.68614433	27.43073263	13.0725685	0	7.70703119	37.78575755	50.65929322	7.4188155	33.59996764	33.1335693	29.808375	5.09438582	27.61251674	13.89938061	31.56402735	74.46771619	6.66832873	8.6399197	1.53758846	13.66889673	21.6332078	0.23339336	18.20887834	11.31064282	7.52807659	39.28381476	36.7316388	7.78827476	9.7492675	4.71918263	9.15573014	13.89807734	3.1034444	0.41168494	13.57505042
Hydroxocobalamin (Vitamin B12a) 0.5uM	No	2	1	25.01535194	18.64931136	29.74559261	61.30253027	14.81228295	4.49033341	7.92454219	42.18720735	37.13056834	10.55735211	28.67163436	35.07099461	30.34909665	46.98492113	25.5553036	12.58959672	30.98139329	65.11601495	14.46833499	10.18876911	2.22626694	19.25544862	32.71416896	32.45107902	15.30565715	2.37340803	9.13728604	41.28747958	22.61213046	14.22649271	12.36450452	8.49420374	11.4089184	23.72382575	6.74562561	0	40.30984195
Idronoxil (Phenoxodiol) 0.5uM	No	2	2	25.1193563	13.49691387	31.13796329	27.59416595	18.47288959	7.46592168	27.34509342	42.42208916	50.96699309	16.03689126	36.72021473	45.25656105	28.44107422	13.12729444	40.9846002	14.06462217	38.35045641	74.02415804	11.50139543	8.1082607	4.78226133	8.76819255	20.96284099	11.81271221	20.3487752	4.79765887	21.12842558	28.78879592	32.04312704	7.97634569	13.67684084	14.17060434	26.31203121	9.79317338	5.26820046	9.63665291	24.30969221
IMD 0354 0.5uM	No	2	2	22.78231577	0	20.09415452	25.8630152	0	1.23954153	4.87096473	42.56712641	52.8719311	10.67969266	36.62476295	42.9460222	25.22617497	6.93106744	34.63961597	15.48087119	30.05435494	71.91060608	2.01592019	9.31398981	0	10.81353603	18.86318277	5.46623221	6.1598608	3.98256077	5.6454384	38.24516395	28.82697745	5.07936797	11.28638083	7.41004983	15.1585347	13.54436187	4.18962497	0.72883135	14.60411854
ITD 1 0.5uM	No	2	1	18.79632251	0	16.39026563	22.14083086	0	1.32158018	6.29647817	33.2632895	50.16267149	6.65845604	34.32036508	36.29559878	24.43439472	0	27.40183861	15.64328372	25.23294158	68.63394008	0	10.46069895	2.73321455	11.56735324	15.16670783	0	18.90273295	1.11577953	10.53939657	37.14148176	29.52398473	1.50291014	7.77910054	6.00363516	11.73872278	11.73272975	1.59512326	0	12.0932007
JNJ-28312141 0.5uM	No	2	1	29.93938398	36.39426091	14.73051959	0	2.58358974	20.44355659	39.30741034	17.23130166	8.43734786	9.62495642	27.22946727	31.39226278	26.322805	0	35.30213428	21.49375271	54.58822895	55.8008483	0	3.33795172	10.92099804	11.93018871	44.11832048	0	0	0	3.33199208	8.05398074	4.70426576	6.64891956	30.09236932	33.08414724	45.33860235	0	1.1709838	0	0
JNK Inhibitor II (SP6) 0.5uM	No	2	1	35.20461251	50.29088959	42.72453919	45.77553186	38.339354	0	53.85014449	44.75033846	24.89386777	25.00686946	4.83564252	0	25.99830995	27.5559205	0	13.73699497	14.56306178	37.61452207	31.77657873	4.66730559	21.84977315	5.36407684	32.23699472	38.59226898	39.52113598	4.31885451	0.59195488	25.15315035	17.93977808	19.03668329	0	0	3.10813795	49.4619726	9.58379824	3.82706062	25.36733202
JNK Inhibitor IX 5uM	No	2	1	15.95080316	0.49424447	18.28254954	52.0818914	0.48763535	8.23363906	0.23085228	37.3070252	44.41865417	5.31777666	26.86744163	29.26929859	28.6225091	12.79398122	10.26513614	13.36036563	30.18868738	63.99107547	5.17368058	11.50918806	2.40595856	13.63996939	9.50328806	12.44089974	0.3374261	0	4.66680691	40.7214832	15.81761758	1.88648432	2.13632835	8.84406584	17.56081638	14.50510335	6.86071391	0	14.12866835
Ku-0060648 0.5uM	No	2	1	26.46068808	0	20.14583125	30.90673859	0.50102435	5.64321045	7.95586588	39.79109119	52.48689387	7.5210637	36.86390893	44.35378465	23.41136462	13.60400235	36.06368972	16.26245319	35.9400724	59.9180144	4.95842504	10.99694289	2.43289851	11.78329753	19.61858595	10.11786664	1.60437826	1.61170029	12.52367561	32.79094251	22.1166815	12.79803544	10.78991464	11.8574774	22.53804559	15.43364802	9.42171392	0	15.9761937
KU-55933 (ATM Kinase Inhibitor) 0.5uM	No	2	1	20.89225895	0	11.77071882	29.26686881	0	6.12701562	4.99851743	35.83099147	56.08218577	21.7386126	39.589278	41.82184547	22.26969414	0	31.18860773	16.26449871	28.95166053	66.20824891	2.53316243	11.65469507	0.94833668	5.26022976	13.17036699	0	14.41844651	0	17.54737325	29.17031413	17.04386959	0.55013141	19.80198053	18.67849107	26.42978721	8.70540931	7.79651572	4.46086142	22.61092512
KU-60019 0.5uM	No	2	2	28.32099629	1.39610956	18.76509528	30.90559329	3.73575229	5.25608608	6.69006694	35.47370621	46.93325876	8.99876432	36.14565497	52.57963865	23.81043084	15.8250889	43.0068536	16.32425636	43.62050718	70.05467719	5.77128008	9.48737309	0	13.20538145	18.28763259	13.59941422	1.3758114	1.11068989	19.08224928	29.88347467	22.50077779	5.55894273	9.69969431	14.30514747	29.84149993	12.75180424	10.25130158	0.97641657	13.94623169
LY2157299 0.5uM	No	2	1	23.68512084	35.33680736	39.60297431	40.40774868	43.04522196	2.69301352	2.7113685	39.78292967	12.22457325	4.30413679	20.30910726	26.04450783	21.8144316	58.0028614	18.54252218	11.07487352	26.24518712	62.05255432	0	12.08271871	3.54442908	18.08119648	31.48484991	35.21456252	0	0	14.52587174	41.93241048	27.04284774	15.94635815	0	17.40873963	12.86191419	26.85195658	0.2640522	0	24.41319966
MGCD-265 0.5uM	No	2	1	23.10883297	0	0	0	0	48.72320917	42.01172528	2.76229161	20.94788005	28.077683	6.22759711	35.41043804	0	5.03269679	37.85716005	30.90743143	41.77432808	9.17419296	16.21880486	7.12966394	13.44900756	4.52444059	6.65796072	19.33225053	18.41680753	10.4973729	45.67734914	0	46.7604158	3.96709139	63.26768988	60.8197824	42.32351961	24.5783825	11.03908371	10.35993671	0
MK-22-6 0.5uM	No	2	1	27.70288368	0	24.3808349	42.78419827	3.91911769	4.48464552	5.40381708	37.57860057	50.12719688	6.93466144	37.35103217	39.79770891	29.62186704	18.08125898	29.05948656	15.49868156	28.45192493	65.08400825	3.19524899	11.46905844	3.35156713	12.87445927	16.28728907	15.72550751	1.87829239	0	12.23921645	37.49774529	30.1225902	13.06381505	5.75375267	12.64063583	17.65249612	12.62719381	8.98050442	0	17.11425806
MK2a Inhibitor 0.5uM	No	2	2	22.63399494	10.9991211	22.07676564	27.39608609	13.088154	5.59835605	17.75329482	41.5480763	46.542133	13.72025456	32.37279508	34.66482877	29.41162782	19.45153952	28.62710251	9.93847517	50.7318457	73.51985042	3.9682531	8.88162459	6.59642207	17.59274494	25.58659265	13.68425761	17.6829868	3.07864673	14.94420474	41.7424542	36.46840267	6.12131485	8.85588555	10.72230407	10.91234887	24.11628438	3.93986686	2.86804522	19.40181751
NVP-ADW742 0.5uM	No	2	1	1.01453521	44.45392213	0	41.05932934	0	1.38440407	9.061161	22.72719373	53.39358425	0	22.77852392	0	7.83422295	32.40830586	0.9111867	13.14631135	29.43794536	51.23652871	0	9.25378933	0	11.92508113	11.39970398	5.858597	0	0	1.06899553	30.7478162	2.65205053	5.48396825	17.03105822	12.7611518	10.64765778	0	0	10.72662399	23.24367183
PDGFR Tyrosine Kinase Inhibitor II 0.5uM	No	2	1	14.20916659	0	15.09364755	36.12891919	7.4731089	7.87323635	18.05176695	36.96410791	57.42143591	17.14550847	32.77851838	35.36703052	24.33486478	8.13587877	20.11053012	16.3888168	40.70756764	66.55181862	7.97355011	8.69784435	6.77548239	12.8422988	17.89174235	5.37379465	20.32010211	2.24695972	12.85250707	35.93080632	39.40148215	7.38417469	7.8810656	11.13455015	13.01529045	14.29891108	3.55675539	4.0424482	12.92997306
PF-04691502 0.5uM	No	2	2	28.46460043	6.64961189	26.48687244	22.412164	1.52521567	4.15320639	9.16516942	45.55861381	72.95416206	12.46350184	36.23418836	40.92751596	26.00631233	0.13655477	30.08850629	16.65508777	36.62004552	66.33464973	7.30198342	8.63543354	3.587674	10.58816845	21.81234466	1.36190888	23.19146059	4.49563918	11.52180059	35.74466823	24.15960441	4.69884857	12.95347334	6.04449196	18.58050934	15.63198505	6.80365498	7.32998358	9.33190103
PF-05212384 (PKI-587) 0.5uM	No	2	2	26.86559391	0	20.44381501	36.8345795	0	4.38279411	4.01436375	37.77035699	51.61586638	4.75154224	36.07500632	38.76243852	25.26639567	13.53297104	26.23772121	15.81918573	27.83738176	70.54086232	2.49926341	11.61443904	0.00415131	14.47436351	16.43502413	10.05624677	2.27541212	1.09560906	9.5771255	38.33036424	33.63093041	4.6359617	3.52757935	8.59863686	10.98445636	17.46332073	4.72746225	0	15.50512971
PF-3758309 0.5uM	No	2	2	30.16621482	0	11.65803265	57.8609056	0	0	0	0	0	13.74695946	0	0	2.29168049	0	2.74356647	0	0	10.44401493	0	9.91402751	0.75497504	20.10376315	14.12677298	0	0	0	0	80.0750711	26.71778852	0	0	0	0	2.71425295	0	0	0
PHT-427 0.5uM	No	2	2	25.52965393	8.7283905	24.8682568	21.93299865	2.64730393	5.10932612	8.8078159	40.08789389	50.64363777	14.10778087	35.78345529	42.92990657	24.77306416	3.87270496	32.60927881	14.46262813	33.65533959	72.46801099	6.05916588	9.13104693	5.63688277	10.94163811	23.04836179	1.98895673	15.27931925	1.95776103	15.34805163	33.24208255	24.35848145	5.23923279	14.76222322	5.7014273	18.08737935	14.94259517	4.99018125	4.79573087	13.98541114
PRT-060318 0.5uM	No	2	2	45.22196564	0	34.07636384	23.11717942	17.13784305	0	10.29812689	64.55423755	12.5728205	18.4686353	23.18113947	37.07033346	23.07613496	0	30.58592341	10.318355	0	32.83270156	13.17435674	14.1128593	48.14161957	24.48109255	39.73834202	0	24.28375773	13.70944519	0.19722234	47.31236262	78.71109177	17.69888195	3.96520708	13.00443429	17.42595229	17.73421042	3.34095066	0	0
QNZ (EVP4593) 0.5uM	No	2	1	13.57846633	7.13093327	18.55880238	26.34844924	1.39807568	4.61489272	8.19647027	36.56618499	50.70963966	7.62194753	31.47965576	31.64710403	29.75425878	8.54660342	18.6040158	15.34312079	26.96808632	69.49849942	1.25267367	9.7341028	3.73211579	10.8210732	16.84794466	3.25810403	12.4615455	0.08756518	11.48625313	40.98042422	30.67577278	7.07094412	8.30862972	9.8302933	7.00007428	7.21532281	3.17830348	2.40440071	16.60599194
RAF265 (CHIR-265) 0.5uM	No	2	2	16.59512671	24.47613237	13.98838776	49.04574298	0	13.43740023	0	28.36935803	60.41510952	7.09118794	26.94960373	30.5460478	24.51510577	47.04719451	8.13236792	23.19709262	19.20015577	75.51833318	0	6.35750656	2.21643466	9.24743924	10.59804943	41.38043605	1.28125618	0	20.79977836	23.28953628	49.59502359	0	31.90911497	32.60207148	5.01889547	12.22836697	7.7540569	5.73565814	25.79204622
S-99 0.5uM	No	2	2	30.75127045	10.16015756	44.13575407	30.91055124	28.54632172	3.28940669	26.77777301	43.67187867	58.19172532	17.02665558	34.49913509	40.59561625	45.01025524	23.03548867	26.99500366	13.85409814	36.90426682	70.3729986	10.57892573	8.68588201	9.98492605	12.45523866	26.68834472	17.26116836	36.71007961	4.18598281	19.09191993	30.48558246	22.30056408	8.31379268	9.87549344	9.76089074	20.51203316	30.43187869	3.58947527	1.4831053	13.84593952
SB-747651A 0.5uM	No	2	1	11.23602592	62.03493105	33.29935769	51.80890272	11.28309139	14.90944744	9.72852379	25.28513018	13.17243708	22.91628847	14.37963972	30.04692849	30.10063124	0	32.07772155	4.66661651	28.84051286	12.46049277	5.66222089	10.3946355	0	5.45046501	14.33915177	0	17.09059011	6.2769082	15.0638109	35.50645193	0	4.47351022	18.32614346	16.60906746	27.05425322	7.18524762	13.57781023	5.33448117	21.06750171
SKF-86002 0.5uM	No	2	1	12.58590977	43.27894783	40.61213255	32.55365499	53.56002026	0	0	30.23332331	12.49032218	1.75464783	12.8920808	0	22.6705805	15.42894896	0	8.17127973	14.01300794	41.09605845	0.04336935	12.25735289	0	17.632857	31.64926119	25.99821829	25.15680203	0	5.55204935	51.92009884	17.5522597	20.34709143	0.85545716	3.59550337	5.19919553	21.18496525	3.65016328	0	10.94263519
Telatinib 0.5uM	No	2	2	23.68920564	26.0627867	21.67278306	44.30542323	16.27773217	7.21138848	5.38626695	41.12492057	62.2820417	15.58702697	30.03982088	45.84444568	29.85876985	40.18853982	36.13116525	18.57686428	32.49008104	84.79779089	6.02161991	8.18995227	0	8.23577832	18.85258265	29.29573234	0.69550124	0	43.34129364	12.14500209	30.33800598	3.88648383	45.54128406	33.47467812	29.05668318	6.39191161	20.91260347	3.79505057	25.77488059
VX-680 (Tozasertib, MK-0457) 0.5uM	No	2	1	14.86104881	0	11.81686671	33.56854918	0	13.26940044	0	3.46316454	53.62126076	0	16.81069409	0	0	2.90451405	2.54233169	36.95195429	0	41.88808281	3.80995489	5.57846832	0	0	3.10953336	2.0686	0	0.60901783	0	54.14409816	35.25128097	28.82739307	29.57329411	5.57069496	0	1.0821889	0	0	24.80806056
AG 9 (Tyrphostin A1) 0.5uM	No	1	2	15.31920535	0	17.22609331	30.3301178	0	0	0	32.4238862	46.89351449	4.05779841	28.64156172	33.02002243	25.72069728	5.07183094	21.05930587	12.34284204	20.73731703	71.73825079	0.87913048	9.78390982	6.54033515	16.48520155	14.81257935	0.73390782	15.92937486	3.35602764	9.52377386	41.30637619	41.8305517	4.50488866	9.124855	7.67818636	7.89446716	11.15105924	3.73913112	0	15.02698049
AG-1295 0.5uM	No	1	1	15.21201132	2.36757341	11.65726765	23.19627831	3.9317255	0.85482888	3.01761559	28.83850275	33.30382184	5.08771695	25.99278267	27.62649663	21.57881669	12.41544241	24.9550913	12.1442369	14.09154647	65.50036276	2.07765464	10.5706847	2.47955117	13.76720319	17.61556511	7.09386939	25.4874109	6.3765659	12.37479618	33.37868614	28.33614553	4.05959642	10.68815549	19.62184391	10.62958225	8.62511464	5.26943329	2.20749021	13.7052176
AG-1296 0.5uM	No	1	1	10.81067401	0	17.84940048	31.1280619	0	0	2.74762316	30.50517962	34.02589603	2.91115198	26.68082244	39.13535552	28.9687327	6.66729933	28.8223477	13.26849063	25.38830067	66.25211289	3.1482805	12.79403823	7.1559864	15.48427333	17.7547783	9.93804292	18.03380079	4.74723253	12.5522073	31.04960431	42.08909174	14.87854606	13.10834072	10.02516796	10.20261478	13.51538391	3.74558018	2.31590188	15.17874585
AG-490 (Tyrphostin B42) 0.5uM	No	1	2	14.83188978	0	22.37949918	26.05275635	7.69200207	0	1.73119417	34.94214383	49.3683913	6.11012411	33.9171387	32.56930548	32.36065642	7.85204356	21.75208442	13.05493884	28.00711924	71.42412427	0	10.79687256	5.00125903	23.24728375	14.47001374	2.55118939	13.52118686	2.89990228	10.12139073	39.76227877	32.24631994	4.01565594	4.35252941	3.97771369	8.77720677	21.6077704	2.52294678	0.50850259	10.83783172
AG-490 (Tyrphostin B42) 5uM	No	1	1	24.45264671	6.3526128	29.31201097	40.72455748	12.06602869	13.36014208	12.74618701	38.27569786	36.16835474	15.76441894	29.20623797	39.32553661	34.12225027	46.89495267	27.49246812	20.53866556	36.6606793	67.84830142	14.40212483	9.02110365	1.05773916	4.5165928	19.95049348	37.30353651	11.45321844	2.83599004	22.42683871	15.78319464	19.9619116	10.82518853	14.73817921	15.22271574	19.00578072	19.05836605	11.57438082	6.18108489	41.46120242
AGL 2043 0.5uM	No	1	1	14.68130541	13.45561632	18.58511	31.6451301	0	5.84447792	1.23629041	29.38842006	49.08661285	12.44421073	36.233356	34.80727676	24.61686219	18.66795207	35.83581615	22.89965659	16.97753098	63.87817968	9.01417074	10.41995181	0.16307708	9.49596714	21.33834518	21.95779561	7.87934027	0	19.71937995	25.00431212	23.27455702	6.12418566	42.89880864	41.71924189	26.2195139	4.65054615	7.46781978	8.56990269	20.94957596
Akt Inhibitor X 0.5uM	No	1	1	20.12133566	1.37331802	16.01406605	36.16271597	0.32641722	4.19136079	1.64425899	28.59910853	48.32433021	23.17455291	35.92887089	27.44620635	22.27886291	5.76766491	24.46481038	17.42012323	21.03952708	65.29577737	0.59866634	9.78617373	1.71222736	4.79550716	12.7565368	2.52955751	0.94649278	0	9.10789019	32.57274856	20.19907286	0	17.33409558	15.09640901	14.49882297	1.43411867	0.23330434	0	25.69612898
AKT-I-1 0.5uM	No	1	1	22.1752237	1.39121197	22.98486683	41.77660956	2.47804107	3.50207784	7.56079428	38.4032307	42.74563331	14.16246945	32.9641178	33.89706067	24.30684076	13.15860645	27.64911785	16.00058514	25.21631567	64.30299494	0.93984903	9.9043509	2.13220395	8.86818322	17.85795113	10.6966211	8.13940114	2.24368087	8.97060882	33.4461632	33.75430064	4.15330027	12.38525105	7.74888528	13.66682787	14.33265566	2.60585751	0	24.21236704
Amuvatinib (MP-470) 0.5uM	No	1	1	25.26141049	5.70853637	18.35852782	34.37361829	0	0	1.23409047	37.83666047	48.69784602	4.37141049	32.03456621	19.93706717	23.59431005	16.09264515	15.31863174	18.95891608	29.62233866	68.06777718	0.02360729	10.22211103	0	14.12121223	16.24628515	28.33655922	12.74734766	0	8.58015239	39.13203532	26.78807218	11.69290994	16.54275795	15.27336253	12.37965868	15.94068358	4.27566581	0	19.03768972
Aurora A Inhibitor I 0.5uM	No	1	1	9.64684454	18.61675567	34.89576845	55.22864984	4.58635319	6.36128625	13.89163736	42.38308072	43.72373137	1.8843575	25.72140309	34.4900232	37.97839319	11.82355955	22.40875035	23.07591659	27.24807327	36.40861557	28.39372875	6.96618367	9.58568683	12.71559684	22.81635449	20.29313184	20.6849837	12.98067326	4.05023544	22.29292953	41.02379637	0.36277372	37.39246826	15.22370862	36.25783294	18.65551418	11.4458936	0	20.52122257
Aurora Kinase Inhibitor III 0.5uM	No	1	1	17.5280247	17.3757578	29.2307043	39.88727954	6.42198774	0	1.74900363	30.59485273	35.96961158	5.56742482	27.34664749	35.54250673	29.88035275	14.47002489	26.84225618	17.62060985	21.42913605	64.76098762	6.57887077	11.87617906	8.14780526	10.90723281	23.00983074	12.59471193	11.80529532	1.98996712	12.42368058	24.4283302	37.58416473	0	18.29404147	24.06906918	21.72854219	12.22360167	0	0	20.10356231
AZD-26 0.5uM	No	1	1	24.86923888	5.54456905	18.16396858	34.62052306	0	4.3809122	6.64914609	36.29094085	49.46958394	6.77056823	34.54905879	34.3384166	25.50073004	6.47021069	26.79139208	15.39401406	29.50690393	67.28216925	1.89308463	9.27826013	3.14563641	11.50740807	14.72366438	4.31930662	14.26526965	1.23444746	8.26117518	36.1116302	28.78874314	12.52696481	10.8402965	4.78164432	12.25158669	12.35085862	5.26489423	1.77648951	20.17217351
AZD7545 0.5uM	No	1	1	19.03006804	5.40093643	29.50502376	33.34345373	1.79531958	3.10324787	5.89495974	37.51868932	35.91748755	4.5670385	28.44771376	28.47687822	36.96516278	13.61594355	20.01020636	15.24689236	24.45356794	59.70854301	1.31382547	8.85312309	4.02078489	12.29903033	16.05942023	9.2151039	7.05174263	0.05636013	7.47654812	38.19026626	20.14159819	3.25231484	0	9.43520369	10.22878383	16.94895682	3.28146077	0	15.42844086
BI 78D3 0.5uM	No	1	1	18.54548399	0	14.02805055	35.63098117	0	4.0267413	0.98324466	29.38205332	39.75336247	2.86093753	28.87408043	31.22309876	21.32454181	13.14885514	22.67621838	12.69056984	25.29768655	62.80148663	2.12505245	9.65283622	0.81535933	15.34807989	14.04709822	10.41266444	0.98762531	0	8.75487002	36.84674378	27.79196426	4.42321182	4.69081147	10.32340922	11.31846831	9.53318748	3.0025667	0.40707443	21.42459158
BI-2536 0.5uM	No	1	2	33.60845949	0	0	40.96350702	0	0	0	8.16969252	19.37629487	0	16.34031754	15.28699182	19.9755078	33.96756097	14.90505403	12.69017984	25.19168091	73.84943673	0	11.54988121	10.39728949	22.47035127	1.64071869	20.71734801	3.58384579	0.25494689	6.3148036	46.13984129	9.904326	0	0	1.87560708	0	25.39865288	4.71706365	0	24.1053865
BMS-2 (Met/Flt-3/VEGFR2 TKI) 0.5uM	No	1	2	24.29659586	12.89080249	24.70836372	38.35950449	15.31217475	5.32611189	8.15625866	38.01656161	47.22685482	13.30532028	31.52852027	44.5241488	26.63358033	26.1166107	38.16835647	12.31237352	40.52041179	73.45634719	6.42616978	9.36283831	2.42776004	13.09226257	23.90043517	19.42896242	11.7837975	5.28453877	19.54272008	28.39289864	32.15871587	8.59056562	18.55747686	17.50945975	26.24873999	18.58719887	2.91622551	3.90078884	23.43020673
BMS-5 (LIM Kinase Inhibitor I) 0.5uM	No	1	1	23.15049056	9.6071452	21.60671178	39.08752675	7.84782692	3.82122204	4.60701552	31.66970112	40.33046474	4.13002006	32.41350881	33.32016959	22.71885459	12.7815843	27.00828224	14.87561835	25.06733022	59.30104434	5.14099642	9.41323641	0.46568195	15.26458428	16.74621276	9.81193203	10.42930464	1.06020502	9.20425901	39.45602096	27.12559166	5.75499318	3.91260865	6.86714922	12.14141414	16.25831753	4.48748224	0	16.39775141
BMS-754807 0.5uM	No	1	1	53.56547292	9.73926762	29.62194738	35.94595456	0	5.22601537	0	0	0	0	0	0	0	31.85580523	0	14.93985936	0	0	0	7.96008742	8.37499281	6.05380372	10.74251509	20.20618158	22.12275193	12.24279722	0	29.57883793	13.63852215	25.73078268	0	18.29245909	0	0	0	0	14.96016985
Bohemine 0.5uM	No	1	1	25.03025017	5.28205052	19.50440517	26.31851707	10.87073841	0	3.77555512	35.89114418	47.80938857	6.52826733	30.91620317	31.05656251	30.86210762	10.68015928	24.48725204	13.76387699	25.03990535	67.47568867	4.3704444	11.12167911	7.45975815	18.48862993	14.11389066	4.83539549	31.39087138	20.28184834	10.68272001	41.20038475	33.35015636	3.32887098	5.13847344	9.27197799	9.86125969	23.16394234	6.32548902	2.47096476	11.05736066
Brivanib (BMS-540215) 0.5uM	No	1	1	0	7.56621833	8.11233071	18.04333067	0	7.16007292	0	15.13438398	43.26832161	0	39.01497393	0	19.72919332	5.52581485	5.3516385	14.5985399	8.68322034	58.5267602	0	11.22976902	0	10.38598036	0	0	11.30340877	0	7.98030359	47.70948137	24.35454865	0	12.69767532	5.48057013	0	4.36969925	10.15772169	2.25732373	15.31219681
BYL719 0.5uM	No	1	2	21.31800799	9.29243401	30.15545933	38.29432156	18.29405693	2.98458593	10.62808572	36.78426401	48.61265867	9.06000318	33.8956226	35.9776961	34.02530471	25.77028635	28.07874028	15.32804858	25.82381816	74.11741173	4.78655616	9.61644495	0.98961612	10.42125603	19.30255613	17.70060994	14.98189949	1.38069925	10.84463168	38.30885865	25.75100942	6.99677249	12.49630182	14.37435049	11.20135592	9.3791447	1.78797033	2.29288121	28.3883611
Cdk1 Inhibitor 0.5uM	No	1	1	11.77835607	0.34063031	13.57625685	34.16435006	3.74579332	0	0	31.32105478	43.21840351	0	25.71592026	18.19703943	19.16860345	10.74021366	12.24209948	14.80769136	10.27970658	54.86391388	0	11.67762521	2.67997983	13.09402778	9.39839526	7.86672917	7.60471367	4.52300466	4.83652305	47.71145498	24.86064711	2.11153205	10.1604598	8.31174252	1.16113357	7.37208691	2.09965775	0	17.01838386
Cdk1/5 Inhibitor (NSC 693868) 0.5uM	No	1	1	23.97202349	4.89469794	24.2184852	41.15767902	17.62287853	0	4.02856896	31.556641	43.86411091	3.17384257	26.16225855	29.3117447	23.73559914	17.38953405	19.21851178	14.02266035	25.00912268	66.77994882	3.74694184	7.18193308	7.18632674	17.63129582	12.45926335	11.27214529	14.70861149	11.49026749	8.12165112	41.78762068	30.98597858	10.40213552	11.87410683	11.24898821	11.88025584	11.91557033	6.00823744	2.73134848	17.79393359
Cdk2 Inhibitor III (CVT-313) 0.5uM	No	1	1	41.94842228	25.1143856	38.35918602	16.98958311	26.10400193	0	8.99454244	35.25331204	36.22821223	4.86571202	21.19147652	12.72029274	34.08842511	12.48284995	9.31990285	16.70328375	15.9553566	64.73988846	0.11064256	10.8623631	6.80624291	23.43751721	12.39364042	10.49493254	33.14062564	22.69329741	7.0537959	42.94938039	23.47834076	16.04757342	11.68269292	13.87734436	3.09580676	26.81586916	5.96068666	0.43046419	10.24974521
Cdk4 Inhibitor III (Ryuvidine) 0.5uM	No	1	2	28.26942004	11.62545433	18.7913419	44.18390248	13.42441303	1.01375976	11.91786196	36.24805298	40.51437819	8.56332465	32.16615329	32.31573286	26.57559504	22.57946121	36.41272893	16.05157202	31.11235933	76.56599823	4.25013054	10.07159531	7.53360018	17.59291915	19.11430667	16.19717535	30.59398352	16.25146427	13.82849373	32.49086537	36.74708793	9.90061282	15.70869059	14.68022498	16.34277996	12.72038248	7.58407949	4.37659421	25.42384247
Chelerythrine Chloride 0.5uM	No	1	2	25.16870798	2.86842538	23.82591487	30.28492989	13.84812207	0.07525094	6.26449288	34.18196297	42.57746731	9.59722433	27.08752296	26.70871451	31.90095106	7.89920122	19.13404374	15.2973146	20.6704372	71.16862601	3.76037737	9.68226233	8.22249291	16.28133646	15.8621956	2.59852074	22.50930335	8.8618472	6.87962812	41.83333755	30.77514743	10.14955479	7.43654694	4.50880994	5.82067223	18.68510886	5.08533506	0	15.55697499
Chk2 Inhibitor II 0.5uM	No	1	2	36.54917812	0	18.5107483	38.98327383	6.69544888	3.76319105	4.6968023	28.66538987	35.338921	5.31821711	28.6967474	28.83640767	21.3153767	18.05391989	20.9443738	14.81233271	18.5477333	78.36548175	1.95144268	12.88802338	7.77449647	15.65490461	13.44615315	14.85863856	17.4775085	9.91910661	12.10445002	41.13265516	40.22289303	9.21360478	3.9017286	8.02238367	2.91511904	16.97236826	7.19310756	0.32206072	18.73620063
Chk2 Inhibitor II 2uM	No	1	1	41.02017024	9.1273161	5.86134985	6.89820856	0	12.46469254	24.9977636	37.03072279	36.92288085	5.86707058	35.50838855	46.96917297	10.13135373	18.67236633	31.37406044	14.93693815	39.33406561	65.16023073	14.36386583	13.96600956	1.88838752	9.52108375	18.08396975	25.91884321	25.35436369	6.20946403	28.77649452	32.96700031	18.48435315	13.09917502	0	5.30280581	18.98794578	39.52499186	18.35158374	6.59626989	22.83716234
Copanlisib (BAY 80-6946) 0.5uM	No	1	1	23.62849217	3.76382839	20.17951964	20.12740991	2.49174473	1.35621461	7.15955846	37.76489703	45.78328504	4.85494741	32.20845982	35.01442432	23.08489801	0	27.11181324	16.75568835	21.12853378	55.03915451	2.21399346	11.03410367	2.71189275	12.15329383	15.40090294	0	19.15857407	2.72564049	8.501949	38.41480615	23.27766134	3.53871181	10.01849536	6.83077321	12.85806453	15.26115966	4.64425601	0.05318603	6.67518279
Cot inhibitor-2 0.5uM	No	1	1	7.35515694	4.43997636	6.50345124	3.14298584	3.43896708	1.7372245	3.92766629	5.04077003	6.15144092	4.03563504	2.59209168	3.99033405	7.67212984	0	3.38132011	18.47326981	2.8564758	54.78347731	0.86560296	1.83586631	0	6.54369063	7.77737944	0	6.02274536	0.53681882	7.19787865	28.67931266	31.62255375	1.46958473	2.24887104	2.54820483	7.29702288	2.71047082	5.36495154	1.98262077	1.44390461
CP-673,451 0.5uM	No	1	1	8.01421497	61.58119177	0	17.52905192	26.36129013	0	0	0	0	11.2014133	0	0	0	0	0	3.38694516	0	8.77324486	0	3.25974796	0	19.78846346	4.15295795	18.85399817	0	2.24429399	8.53955332	38.28131122	0	0	36.12512881	49.43047206	0	27.05630463	0	0	7.27488005
DNA-PK Inhibitor II 0.5uM	No	1	2	25.52097888	11.97408005	22.82864359	37.95004344	8.78165477	0	11.46699267	38.94596593	48.44651365	8.84305454	32.97371726	36.90823832	24.71961751	11.39641025	26.14743264	16.55756378	31.20121895	77.90452332	4.85264288	9.5057075	1.44957776	17.99530284	23.60366823	8.98300132	19.76781968	6.58854035	11.76526878	41.9585143	29.07852744	4.23811841	15.82297902	14.55508262	11.65910979	6.29328296	3.10117479	2.71508399	29.56400406
DNA-PK Inhibitor III 0.5uM	No	1	2	25.37609787	5.5067496	15.92897317	25.27414975	0.99486895	0	4.52069042	29.85277232	41.25268265	12.75406553	31.02860786	39.70453867	22.71616395	2.39728153	23.53317828	14.87204969	29.02511629	73.35594174	2.20058545	8.49373897	1.21735241	9.59894785	18.39376478	0	20.16259632	3.3690288	8.42882479	42.06734615	28.32371688	4.71771462	11.20701041	10.66710157	7.3757204	6.73101712	1.89991388	2.69097559	18.19555666
DNA-PK Inhibitor V 0.5uM	No	1	1	23.01870482	1.43134119	17.33238297	26.02531229	0	0	1.56618802	32.08520055	48.36339772	5.33547195	28.57731432	29.01832181	21.85682651	2.73306876	22.79112389	16.31284711	22.84878953	61.57351375	0.30516614	10.59892546	0.95748163	12.59212873	18.57602453	0.82522438	18.28458238	3.94520557	8.32061449	41.89251518	30.53694313	1.22853033	10.97764547	7.1832411	7.15861961	6.8104724	1.66640644	0	12.55336898
EGFR/ErbB2 Inhibitor 0.5uM	No	1	1	4.72712243	12.90914996	0	28.97598594	0	3.29681023	0.90060172	17.89823043	64.15262393	1.77389133	26.65506758	26.90976741	18.62487339	28.66010943	5.08826868	21.51332617	9.96165587	40.53921407	3.50432427	9.53845615	0	4.17000314	11.83887269	24.81039652	0	1.98349422	0	27.26575899	25.01168255	0	16.18114907	19.04421533	0	3.85075558	0	7.42694433	18.63202147
Endoxifen 0.5uM	No	1	1	23.73081085	0	18.69128908	41.03027789	0	3.69416901	7.42571886	42.16167875	49.12395836	6.65844522	36.02121597	39.76480285	26.74070464	21.27744298	29.1275287	15.3221826	27.16341245	65.9248852	3.78968997	10.76178123	3.20612712	13.87762602	17.33282607	19.69049389	9.6225383	2.20687388	12.06916435	36.88730267	25.93337688	5.05762052	1.93469318	10.03738141	16.04914228	16.40843077	4.54143697	0	17.05439846
ERK Inhibitor III 0.5uM	No	1	2	26.22625779	12.81980591	21.54899356	25.36684667	5.63488549	4.88226759	16.0555074	35.37322201	49.23790865	13.06181308	26.78838602	38.32989961	24.38799668	0	27.04603556	18.02545018	34.57724689	76.08069494	2.0780662	8.73360256	7.13104993	11.81055404	19.89771407	0	18.66256241	1.45668494	8.06197636	36.61655696	35.73221741	2.60391737	14.25939394	15.27314224	14.92157803	7.81623095	4.30543459	0.57015644	10.37047378
Fascaplysin Synthetic 0.5uM	No	1	1	35.23904348	20.52840111	33.54510657	41.34489802	14.0170128	2.7025456	0	32.92732657	34.44819526	6.82341813	23.3345989	23.25842538	36.32698491	20.44204946	20.35696585	21.4498452	8.99658182	66.873536	5.54990174	7.10711495	0.47617511	20.9064445	31.93321429	13.58042875	16.37764925	4.83154402	12.44905354	39.48524538	5.98436703	19.14104843	15.58630085	15.233362	12.12130801	2.004547	14.34012879	1.30407697	28.25188848
Flt3 Inhibitor II 0.5uM	No	1	1	28.03360522	2.69808258	0	36.02504417	0	0	20.32272479	0.63165405	30.87407129	10.61500193	5.33787827	18.93717793	0	23.77951043	12.58593793	11.23945815	48.16044688	55.06036562	13.37168048	4.34873869	0	7.94447347	22.34843109	32.48824472	0	27.01804581	7.1590665	31.98369337	33.91616705	10.01742146	14.85301448	0	7.40738361	38.44824243	19.94981282	13.99103317	28.11085228
FR 180204 2uM	No	1	1	8.1704534	15.58407588	12.52360374	18.53412397	35.09884278	3.15856292	9.77844757	45.48054329	40.96931038	0.31099556	17.66201874	19.90157478	13.60382152	0	17.28432947	0	63.47052269	25.08616845	9.8348458	14.64400697	0	18.72195817	3.38943909	0	15.90086346	0	13.1140665	45.88175965	33.56524071	7.86540461	8.53498815	2.41884416	32.66501816	0.17848754	20.31650396	8.45275917	0
GNF-2 5uM	No	1	2	24.88194848	11.15272015	26.5955311	35.43784821	10.16474884	11.59917538	13.17909136	41.48319687	47.77216483	10.07271493	34.002231	47.62285132	25.45078871	25.6117788	36.76493938	14.52617891	38.86183287	73.63359134	10.05457999	9.43967082	3.62456929	15.24081823	18.65413955	21.95337157	16.95524239	0	21.82416155	34.8967976	20.71893212	6.71321658	11.68364235	10.67096285	25.34969201	15.01390354	9.64813834	3.05998764	22.01817362
GNF-5837 0.5uM	No	1	1	18.35222165	0	17.17040626	35.11258761	0	15.17570793	6.72168636	39.66059053	34.26519888	3.57250327	15.94697634	21.75921852	29.0827627	37.76100984	24.30538178	7.67272639	31.21666421	61.1970066	9.61099883	11.01462072	0.73726578	17.28136361	23.05484981	15.83243819	13.77227099	0	10.95460268	39.51237504	17.59893868	1.92599669	11.52182544	4.71981341	9.60189628	9.01714452	2.68064286	0.82074724	13.35565927
GSK1904529A 0.5uM	No	1	1	18.52216476	0	15.30396753	30.09661824	0	4.72040915	2.72594778	28.7069496	39.90548205	2.34608221	26.00559064	26.19981098	21.54029127	12.48363538	17.00285992	15.75593979	21.00204865	61.50306503	0	9.32378486	0	12.88962043	11.91081352	11.67624832	7.95593453	0.71585832	7.62658008	38.26677703	26.60179393	1.90173957	1.66074165	11.28094879	5.85315194	13.23253915	2.1210034	0	11.08460697
GSK2126458 (GSK458) 0.5uM	No	1	1	21.26774208	12.53759805	25.46875568	47.49093084	9.10997653	3.66916772	3.85820674	35.00466033	36.21135241	9.4735962	25.86221242	27.47647073	26.04858423	33.90643322	21.59839702	15.01914911	19.96608164	60.08645442	6.80817543	6.85842555	2.22974433	12.17583031	17.82418946	25.9932627	2.21819914	1.98600512	8.68395178	36.6338833	28.94748163	7.32597491	3.67089885	11.09234321	8.83478874	16.46424674	3.20426037	3.22111827	27.18282801
GSK2334470 0.5uM	No	1	1	14.68341933	17.28518761	17.50884255	26.32632541	0	0	7.65940213	27.94432458	40.34899073	5.7830032	26.88603924	37.64995842	18.83492791	0	19.31248835	15.79521736	22.46611873	57.03453461	0	8.88473004	1.0420924	10.20140883	15.31914935	0	14.45505015	0	3.49041657	44.8500454	12.71231619	0.86945866	4.93154358	0	9.45939842	10.61005133	0	0	5.09550847
GW2580 0.5uM	No	1	2	20.47963087	15.25803118	26.25725011	30.07729802	5.06289341	5.50016593	4.14000077	34.16045345	31.43399469	9.12495797	10.68314926	40.77215948	29.54274513	23.62964885	42.91705109	17.24584538	18.45111373	73.2400144	10.75988291	8.90649068	2.45340166	15.39384487	17.92092893	11.04095973	17.78361615	4.95348415	25.15252002	9.99894701	30.75555095	4.34352424	23.81168203	37.92218827	37.15988334	0	1.55924141	2.52099318	12.44443355
IC261 0.5uM	No	1	2	26.26025743	5.7617288	30.24926147	30.11560041	11.85843542	0	3.77111753	38.92279301	49.13415156	5.23369946	34.18227073	21.1119369	26.95411131	5.28362208	22.73817461	10.34635484	32.27480581	71.57928079	5.63096818	10.22328578	0	11.97760329	17.45278933	9.07710224	18.32337979	4.23431129	6.31394748	39.27680754	25.88136023	11.58515264	9.40638118	7.34576521	8.64806142	4.24530426	3.18697054	2.69662066	21.07703785
IC-87114 0.5uM	No	1	1	18.85693237	5.38842528	15.75975688	38.19593519	0	1.30875248	3.6745958	31.13977993	42.71156322	6.53501271	31.78708632	36.32162027	21.10477718	19.29879821	28.67206968	15.47489462	24.31027739	60.0879926	5.18243327	9.45673666	0.77317329	11.58838631	16.52469859	17.93976289	5.03345919	4.72705154	9.24234515	36.00681343	25.43633382	1.88894097	10.85159673	14.98247999	11.03673398	13.2258156	2.51543747	0	20.00662611
JAK Inhibitor I 0.05uM	No	1	1	11.28856408	21.52896292	40.35517456	35.427098	1.92080515	0	7.55766936	26.98621994	16.3157048	7.95384494	1.58732857	6.09486648	62.2729585	0	9.52778487	8.34252151	0.93397347	0	12.64937776	5.59006159	6.91313464	5.66159173	45.08968702	0.47762369	8.03492966	0	0	48.0858122	0	0	0	0	0	30.03915828	0	0	17.55507583
JAK3 Inhibitor IV 0.5uM	No	1	2	21.43284757	4.60647287	15.54257706	45.43015502	10.10747744	3.76217784	6.78471116	30.26493053	47.3643301	9.05945573	31.86408286	33.21410116	23.60187494	28.19774782	25.75768625	15.49399589	43.76719174	79.22438395	1.70518181	7.67740664	2.08513426	12.89961543	15.15749825	17.6203702	10.81501992	0.89036092	7.64745664	37.64718538	43.97559217	6.73099163	14.44190467	11.59187312	10.06103268	10.77779097	1.4841284	1.60823009	26.16092752
JNK Inhibitor IX 0.5uM	No	1	2	10.69544563	0.91578622	13.34774876	43.77395236	5.81858154	1.9678202	1.3078811	35.42467337	42.7687592	5.40903195	31.87983394	37.85076127	27.80075152	17.38664097	20.05750425	12.80107854	41.00129382	73.85195126	2.15400507	9.90697451	3.46963701	13.94420612	15.01672729	10.12087602	9.70548887	3.56027993	10.96612019	42.15760264	33.88951643	4.5477601	10.51894259	3.83034985	14.48166805	4.13572571	2.99481456	0.05055322	17.8968243
JNK Inhibitor VIII 0.5uM	No	1	2	7.38552243	5.10543463	8.13122738	45.32380291	2.5436631	1.83066341	2.4464778	32.3837465	39.63970501	3.72801608	20.14205571	22.08084932	22.70196149	0.70574848	0.30786789	14.24557974	35.77733039	73.92758673	0	9.52668877	4.78080768	12.06756552	1.93912842	0.10371441	7.99704845	0	0	46.22183644	39.22101199	0.20556879	0	3.12461099	10.38754023	2.33783848	0.92136595	0	7.2914502
KN-62 0.5uM	No	1	1	14.94939494	7.34266174	15.80569121	26.98848594	7.21712136	3.13609072	2.03720632	31.25419816	42.31596339	3.94196937	28.8029698	33.17823915	20.04640778	7.75810734	27.28751908	13.66689325	32.4709841	66.08853826	2.56436166	10.10779756	2.42354169	11.76471082	16.88799867	2.25576608	8.25554022	7.92791226	9.77163408	39.04399514	35.31995624	1.85069651	11.68721008	6.95796693	13.41770878	5.95438856	3.53993183	0.60759999	12.10989746
KN-93 0.5uM	No	1	1	16.66032862	4.37829499	18.39145712	25.85341773	5.07752412	0.96550802	7.35707967	33.03464994	37.54792409	5.19691298	41.16073265	33.14647399	23.25478183	10.02856649	34.85606044	14.44134157	28.64667872	62.71778384	4.56924289	9.55301464	1.26929591	12.41283549	17.50348983	5.40737304	14.48073666	3.43670688	8.28155311	41.91193012	36.85526597	1.18912363	4.89505724	8.27087339	12.93675623	8.49908549	3.5098447	0	12.20368033
KN-93 5uM	No	1	1	25.01600626	3.41394038	22.26558862	30.59527565	0.48188793	4.83749961	4.37052501	31.54838796	41.18787176	5.56050051	27.77039033	27.60081936	24.47006324	6.0190952	20.55279855	16.67629273	18.74672272	59.6564428	0	10.01358845	0	11.68359803	12.64787556	5.56414388	0	2.93730211	7.55670935	39.30520118	23.09656993	2.90006911	2.24065159	11.80155992	10.25749876	15.04634741	4.21092534	0	8.94812755
KRN 633 0.5uM	No	1	1	0	15.55319326	9.82244768	16.40206277	0	3.9038252	0	14.38397889	46.29841652	8.88098893	21.11402046	19.02076585	28.36660625	31.88231624	14.81321331	12.48133539	15.81631047	60.11119645	0	10.16782624	12.73704142	0.44609397	11.64900875	11.42521081	30.95347879	9.14121256	23.09975861	4.33730088	29.16635262	2.11797054	17.60532586	22.66332953	8.86835502	17.96331647	6.06338634	3.74422243	9.16780427
KW-2449 0.5uM	No	1	1	3.01233782	38.60040963	38.96726699	0	40.7861659	0	31.21834285	27.17368632	0	0	0	0	25.52898756	0	0	10.99925737	0	0	9.07954738	8.42527925	9.54134711	17.66385316	14.75761215	0	41.17553858	15.33776727	0	29.26513494	25.12214354	16.44581781	0	6.51009043	0	53.7291587	0	0	0
KX2-391 0.5uM	No	1	1	20.60931435	1.77447532	15.43648919	18.47637483	0	3.31422797	6.25163297	34.9564745	43.49778069	10.45511999	33.81970768	37.5511765	23.88090604	0.31583866	29.78123833	14.33036686	27.43275053	63.60990353	2.89093902	10.4139832	2.77912533	10.06115764	18.40591616	0	14.80931114	2.03682708	10.65859606	33.63921048	29.83120495	3.99587157	8.40181761	3.31708613	16.26357724	10.51688514	4.53240857	2.18237131	7.93474097
LDN-193189 0.5uM	No	1	1	0	45.32605322	0	11.80602342	16.36142482	0	16.68167999	32.84817051	44.79659512	9.14168603	21.18290359	14.13365492	0	29.34407126	0	2.45316069	59.42823059	37.04608574	8.38720979	6.27326503	0	8.86181403	1.60766014	20.40975267	0	0	0	42.94120776	0	1.6523336	0	3.98612798	1.05716695	32.62658254	0	0	20.91525098
LY 294002 0.5uM	No	1	2	28.23308516	17.41198111	31.78932945	48.17011124	21.30510121	4.62162023	11.33996232	40.76389171	48.24520118	14.52348385	37.97085305	38.57860317	25.62285008	22.53041563	35.09447136	11.14779992	46.68750824	78.16077737	7.84103324	10.0597046	2.24823087	14.52394201	25.85486647	12.6471759	14.09375416	7.14351412	13.61818391	38.88697303	32.20390679	21.15871371	16.68599483	5.42138708	15.54437036	12.00826416	9.67108041	1.76036638	32.58837527
LY 303511 (Negative control) 0.5uM	No	1	2	19.04243872	17.61087608	26.40174151	47.48415329	24.19817983	6.26605674	5.94662742	35.68541217	41.20713822	6.25365341	32.54494407	31.92275832	24.76233363	25.25555852	27.64597182	11.07808536	45.98177021	79.68434574	2.08915009	10.68649924	2.61202294	15.50256679	21.33788325	13.57825516	15.97694381	4.82976929	7.17986026	42.52565731	43.28376529	12.47275063	12.29593134	4.75161082	6.93896472	13.57764929	4.04653476	3.29048126	26.24475326
LY2603618 0.5uM	No	1	1	16.0198794	0	7.60994771	32.66364578	0	3.93477101	4.85754258	11.90550952	0	7.8217602	16.51484011	14.29093527	15.07746769	8.14127236	13.63794813	14.23354193	13.80847949	53.37840792	9.08681172	9.88112046	2.21609301	11.86965548	16.22728685	0	2.25554108	0	0	41.79429886	15.63929536	0	0	0	2.97084049	20.31954317	0	0	0
MEK Inhibitor I 0.5uM	No	1	2	18.01366879	11.7410647	15.44989267	39.33682119	17.16043065	5.61581299	4.55056367	27.39331897	34.02990295	3.70529638	28.53302371	27.9194636	19.47073933	21.27631511	23.85102153	10.17156479	41.01039313	81.0872721	0.66969384	9.52504943	0.28370546	13.63362682	17.6923745	12.07746475	6.8722548	4.23397076	9.55667002	38.42762884	42.98845156	11.58891474	8.45942743	5.61846344	4.79427781	10.16457816	4.56744335	1.06644452	24.71304393
MEK Inhibitor II 0.5uM	No	1	2	20.69122898	13.45765336	19.62432926	37.44230516	13.59383366	5.98200905	10.22233797	31.95808769	46.78006026	12.80250108	31.09313332	29.99463007	22.81574508	19.63256086	23.10644139	12.36395252	39.06060087	75.13958009	1.96071111	10.05983565	4.21655972	12.76545245	22.10468236	12.00763479	13.27632079	4.23928026	12.07384724	41.78670197	33.80142507	12.52705785	9.3836694	3.89733376	10.58075675	12.02392854	6.06057081	1.39727203	20.99509966
MK-8776 (SCH 900776) 0.5uM	No	1	1	20.50165573	22.870899	33.97718744	38.02852022	21.12200873	10.75701634	21.99765908	44.4126565	0	23.01984241	27.60914693	26.82277086	20.46453874	18.74457458	23.8938245	9.14374724	41.41436653	66.30670582	18.927516	7.02832574	14.50363614	16.6269129	31.23454033	24.23321929	0	0	9.20214253	48.50931266	9.6675671	3.14179116	0	14.25334006	16.67070491	16.52619116	2.78148725	8.86281336	39.83178902
MLN120B 0.5uM	No	1	1	20.9749962	8.60046457	34.57966694	25.78943074	19.3999219	10.53629874	9.00511129	42.11704387	48.55492892	16.84846417	33.74306767	37.38991151	33.41146081	17.28755885	29.63894692	25.0066324	25.2314501	66.18636966	5.46799907	8.52957806	2.10962708	8.94944611	20.18759968	14.76122219	15.62621688	3.31904334	14.43624941	33.76666195	30.75180488	9.91885172	20.36144837	12.58774034	23.98177632	14.46367887	13.09411968	3.4738615	19.87963328
MLN8054 0.5uM	No	1	2	22.53073286	0	2.36876651	26.53596063	0	9.52990953	2.21944094	6.69032525	41.69082486	0	38.34871407	27.97552352	15.7513883	47.1909019	29.88559618	30.79357648	32.54451112	76.68272148	5.1441152	8.97604942	0	4.83526832	19.59297751	37.9890243	0	0	14.74467012	15.91766025	6.23454645	9.00575828	13.02012112	15.85510087	13.15466069	0	2.10670547	1.20925109	44.01911491
MNS (3,4-Methylenedioxy-B-nitrostyrene, MDBN) 0.5uM	No	1	1	16.45259176	0	17.25757481	25.2119585	0	1.72348832	2.77047038	38.35595518	43.90423815	5.42924458	29.04105503	33.07764462	28.30218939	7.30106437	22.37201481	11.45562522	23.96858436	65.69667936	0	10.92105328	3.61040665	20.30651316	14.10071289	6.11310829	16.69577015	4.10928007	12.20005937	36.86494385	33.3119197	9.49683303	11.71823112	7.49838694	12.82870157	22.35844832	5.43907431	0.05216473	8.69197256
Mubritinib (TAK 165) 5uM	No	1	1	17.53173292	8.13072868	27.41076723	29.10184785	2.37724704	1.51133886	4.45601977	39.86700377	42.84149364	6.70456712	26.5465724	29.94059268	34.98367959	7.3404081	27.62388191	15.84645346	26.01829343	60.57828408	11.72515334	6.7329316	5.35994134	9.29274752	30.89424246	3.23617604	12.36556175	2.42896768	8.80005011	37.67977846	29.17841908	0.16796001	11.57461607	8.89372895	10.61003962	7.2738314	0.70754561	0	19.21428721
NCGC00350264-01 0.5uM	No	1	1	22.77605983	15.87292988	25.9854119	19.84074201	6.50430319	3.04783045	9.52919293	44.01494943	45.72104128	10.72455969	32.18883464	34.78246442	26.58507608	0	25.52759071	15.75032072	29.7339075	68.30844465	2.49660863	9.48273325	2.09106735	12.74709397	17.88596728	0	21.85800968	2.2846415	9.57943676	40.38403121	22.77699271	7.424581	7.43522019	4.7004095	11.88227675	15.36871391	4.86400259	2.11437609	10.2551912
NVP-231 0.5uM	No	1	1	20.26901873	1.32131675	19.15923887	36.11869911	0	3.22223673	1.93558072	31.91783263	38.5152905	2.85155502	30.25488709	24.42763712	23.48918157	13.26053352	18.21893596	13.37459844	25.19421093	69.63009228	0	9.21570787	2.40870812	12.10275139	13.04569853	12.26687164	7.70225908	0	6.51420036	39.85684003	28.08504017	0	0.07578941	11.20014763	6.92010149	14.8798719	0.62527576	0	15.49799335
NVP-AEW541 0.5uM	No	1	1	22.67873773	10.25597973	11.32929222	34.58127569	0	6.03048235	11.58749913	38.91877645	47.08602284	0	37.01043531	28.05555591	14.19728121	18.43992739	21.15692556	17.37015079	48.23583926	64.74154939	0	8.36989311	0	11.69709778	17.8920059	1.56871429	0	0	1.33178863	31.04679722	16.13121097	5.30255131	12.8560734	13.76923488	26.75482401	6.71923449	0.99263221	3.5501834	14.27660166
NVP-TAE684 0.5uM	No	1	1	42.1069442	48.68289567	24.39254549	36.81033872	33.11570042	10.78585298	37.20722066	24.83682116	27.93430307	17.8026391	0	3.78734942	33.41968508	29.94735355	0	0	8.76745201	14.30072959	19.69161944	6.69646199	47.84835634	29.01786477	44.91437837	16.41668705	42.8683876	22.02540626	0	15.10575858	54.37745886	36.27961887	0	12.13793538	0	32.4187364	0	0	0
OSI-906 (Linsitinib) 0.5uM	No	1	1	12.01571643	2.72227542	1.74797452	34.69449873	0	1.24672951	10.72736773	32.77804989	46.25969165	8.41054115	28.7986493	10.12744099	13.37271558	21.37492142	7.07335522	15.74485404	16.11782278	57.91286767	0	6.32958077	0	8.48672435	8.24155508	0	11.00888289	3.16750219	0	36.57314571	5.96595042	4.55382317	17.99869559	17.05726575	14.04166973	0	0	5.41779422	20.04727466
OSU-03012 (AR-12) 0.5uM	No	1	1	16.87967539	7.64091368	19.19428155	24.35845219	0	1.74928669	6.22641941	29.47065377	47.83074876	7.74758982	30.88378667	33.07490418	25.03362021	0	27.54016783	16.11405402	21.41962477	61.96876874	2.39077848	10.04874178	1.67857457	11.73113177	14.59697155	0	13.8074332	2.53974077	9.94896221	36.97503356	13.65002444	0	11.74075687	5.67268296	14.72285024	12.26413075	3.37651428	1.0796554	11.73905967
PD 173955 Analogue 1 0.5uM	No	1	2	2.52983439	72.97426372	4.21811817	1.16518583	5.67837437	13.84540678	27.04002294	4.43880533	3.57752524	3.79011204	1.5095927	0.75603241	6.06878667	4.86289448	0	0.41025544	2.59243547	1.35100163	0.40160477	0.17910398	2.72043371	0.88598435	30.03619473	22.71456989	1.93145011	1.13702277	3.1080172	1.00676951	2.36495023	1.75193751	7.21263263	23.24159903	13.98779486	16.85444238	1.32754978	3.07882966	0.41209503
PD173955 0.5uM	No	1	1	11.02250395	63.50758493	22.03826803	47.21039467	16.91229075	21.87061523	34.6184227	43.45438629	16.4527359	15.35691847	12.02182089	38.99819692	3.87915216	23.23021503	12.87881092	5.74141624	15.87686523	16.4825833	0	5.34426551	5.99009069	9.96399173	34.61866104	29.20093889	0	6.17245586	11.691673	15.66437501	40.46189537	11.67290491	31.97630726	40.01067046	22.15555697	42.18150274	0	3.50033846	19.77038928
PD98059 0.5uM	No	1	1	20.21863873	31.36465301	33.25164256	39.48525215	33.03923757	14.66484959	20.58152235	35.69983626	41.53434745	17.73371201	24.21532815	28.56105211	28.33534989	30.89216903	23.54982328	13.97765567	33.55977907	62.45644813	6.91147646	7.59763113	6.95370254	15.2296287	25.38167791	19.96890219	16.40570757	0	14.4358642	38.24178733	30.66177797	14.97596984	8.34039934	5.02493421	10.55333701	20.50413097	5.2987502	4.22472932	29.05267969
PD98059 5uM	No	1	1	17.16428214	10.39638235	26.54799618	22.99060799	14.50057154	7.63189918	13.92810455	40.04644799	31.11492357	10.49015435	25.50773391	29.78362606	24.24578949	18.96678649	26.93316992	13.54230603	26.68036417	58.68761885	9.58672967	7.36571965	5.01141772	11.5304469	22.47271646	14.14379434	14.00214124	2.43610812	14.21551235	28.86232118	31.72086689	7.91261515	5.04312418	7.83497059	22.3011542	17.47128912	4.44385526	1.34031305	16.64457699
PF-4708671 0.5uM	No	1	1	21.0598374	0.72294418	17.14549025	35.53353429	0	2.19611972	11.15220027	31.97954759	48.67309341	9.63921372	34.59448727	40.16112505	23.4950697	4.05939715	33.310966	13.30951984	32.68230967	62.68695553	2.8986028	10.42639093	4.20520785	11.39010723	14.989558	2.52156531	13.22608431	3.22059848	10.33910018	34.87769777	32.92870579	4.43891975	8.68058602	8.35079493	17.21323292	12.73083158	2.88529246	0.5361038	10.64423583
Piceatannol 0.5uM	No	1	1	20.15872676	6.26962632	21.18508622	19.99095375	1.49212774	2.50282117	10.03740165	38.20080636	43.0262845	8.1014167	30.14088937	32.23359115	26.08981455	0	22.33236608	15.55016251	24.7346145	59.85251285	4.31126865	9.98221002	1.18543193	11.96679197	16.45495389	0.04803458	23.05825942	3.83325422	10.60791473	37.83251825	20.55657579	3.43867857	11.61693582	6.64157411	9.34520146	14.79372805	3.88154253	1.8973114	9.84062499
PQ 401 0.5uM	No	1	2	23.34727046	0.97699712	18.05850858	34.9576766	0	0	5.14636077	31.38520594	49.40937589	5.9835633	30.42875821	34.31568293	23.49493769	9.30501775	27.50321411	14.18636912	32.64753916	81.44098261	1.45814133	11.22401234	1.85334835	14.31844934	14.02709214	9.97583327	14.68057806	3.25109962	7.14840569	38.95715821	39.05178603	5.80336201	13.7621647	13.13039023	7.09909321	10.40197161	4.93853756	0.02254423	17.19739946
Purvalanol A 0.5uM	No	1	1	37.01026066	15.14554143	26.34736736	14.05733058	7.52896375	1.74732471	17.44330072	46.95909475	23.0980253	0.24069361	3.49257882	16.94760089	21.34399635	0	20.63344908	3.85086434	20.74143488	10.44101384	18.78614145	14.05361091	7.30462741	29.27231023	12.66023765	0	66.00170537	22.57343506	3.01707097	48.72909899	13.00657372	17.09071567	0	0	8.89444075	42.15698307	5.90331963	0	0
Quizartinib HCl (AC-220) 0.5uM	No	1	2	19.94752309	25.48190811	11.06514039	26.63972109	0	8.36425596	4.59052719	25.25087922	35.52396341	18.36844546	18.85947427	40.3983828	10.10663224	21.46221523	39.44325193	23.78812353	23.51309656	73.73059808	6.8006355	6.49903994	0.51284135	9.95001738	18.21539089	20.61943595	8.38438633	1.81291851	25.82370685	12.14051346	17.8591502	3.28700136	43.20724109	38.60058674	33.06614757	0.06466218	4.5351315	9.34961515	17.3369717
Rho Kinase Inhibitor III Rockout 0.5uM	No	1	2	9.24431979	10.06525246	15.32649684	41.99020294	5.14193898	1.54899055	15.5585748	36.97766505	42.88455397	0.61194508	24.05131401	32.97236857	23.6965466	0.34912836	21.09677199	4.53155899	33.55200054	75.49976012	3.28535545	12.26121979	3.41117233	25.63923667	10.26320969	1.92043939	19.76473021	7.22646849	6.44696045	43.91635047	27.99836594	2.44071632	2.75880762	1.47038546	8.88472141	16.22419541	1.40787761	3.38829903	10.21094085
Rho Kinase Inhibitor IV 2uM	No	1	1	0	59.26451154	11.80411383	8.71920675	7.15634394	6.4811532	0	6.04257935	11.35154888	0	0	0	23.10959828	26.7156901	0	5.26254279	0	0	0	9.65225876	0	0	18.76638842	18.34187991	13.38473782	1.9268963	0	27.84374102	0	0	0	4.38847746	0	13.34840481	0	0	15.36017113
RO-495 0.5uM	No	1	1	28.12062933	12.73569201	27.54673364	64.17080294	0.90345542	5.36339968	0	26.98211173	41.99950747	0	14.55640534	14.27539266	27.19633487	38.11736951	3.7399618	17.40249243	0	32.74138721	26.91296294	5.15170441	5.99717275	21.16803035	31.33132981	40.34124293	0	21.4270414	0	30.44208588	43.01296252	34.46283794	14.43688042	0	4.2536477	39.50721855	11.26396668	0	38.35539143
Roscovitine (Seliciclib, CYC202) 0.5uM	No	1	2	24.92024938	32.17097418	22.04939742	27.07469685	9.8272568	1.15114619	10.57243488	39.46708345	46.26593674	4.82108922	34.1198635	21.31934006	24.94191708	11.21733057	21.68385681	16.48602502	27.6249354	76.2111664	4.95327688	10.19348725	1.46077498	17.96725557	18.45227271	9.07530347	24.77344256	14.13021435	6.46253166	39.22116699	20.80811973	3.16174361	12.33498393	5.54817954	5.76525767	19.28816611	6.64422388	4.44116066	23.28217826
S6K-18 0.5uM	No	1	1	21.56344335	10.33749328	21.28112304	35.14636164	2.78832648	1.76187913	10.11836555	34.97615002	43.29223864	10.33275189	32.88117444	35.78843974	23.59112079	3.1204336	29.0330497	14.47505614	29.34292182	59.37213032	5.53478254	10.30149027	3.15227642	11.19428954	16.09666597	0.26966748	20.43524387	4.30392471	9.52024978	37.52602145	27.96834063	1.77556926	9.73468026	4.25388133	13.57405741	14.73121754	2.69000046	0.44794363	15.20895414
SAR245409 (XL765) 0.5uM	No	1	2	19.21240654	0.23223918	15.4537677	29.7082687	0	0	8.08907337	43.1287766	47.24318658	7.50823475	34.26599545	34.79188557	32.55247452	10.49932578	25.52501149	15.80202842	26.90144408	71.08446324	1.01210084	9.29838424	0	9.7621419	16.74893134	4.86114078	13.19249345	1.07078744	13.5119381	36.1884461	27.67006608	0.47392525	5.61091781	7.50372593	11.95369925	6.44268749	2.28488419	0.49445103	19.25453307
SB 202474 0.5uM	No	1	1	14.12289218	3.73856266	14.42756284	36.8096665	7.41344852	0	12.60464482	34.50056489	46.11158752	5.3479534	27.38459117	32.37259286	22.21112206	3.41692992	23.30442449	9.3853234	32.22831959	58.57924708	6.65565106	8.661201	1.37774411	17.03860647	14.89375785	4.23127145	19.06250008	3.34585414	6.7608062	41.56540815	20.98837718	2.07091603	4.05942988	6.00198548	10.20013372	9.0052628	1.23166846	5.8888476	14.50375581
SB505124 0.5uM	No	1	1	22.45988013	24.62087253	32.87426141	19.82912354	29.66232685	0	5.87078941	36.89875596	33.63347644	7.6000668	27.16281941	25.85944899	27.26217039	36.20565082	20.77815442	14.57704131	26.8989863	68.20607643	1.92549806	9.12304882	1.32235278	19.02392772	28.82736972	11.63751259	19.40907192	0	9.15416854	44.62760595	35.64706423	10.97018983	0	8.13754463	11.6403283	15.14123403	0	0	9.54936999
SKI II 0.5uM	No	1	1	12.55112677	0	14.65774649	23.85020877	1.75632049	0	8.95233359	33.96702471	47.53365851	4.7628432	30.27650264	36.65186491	24.68834537	0	26.89548012	10.62221802	27.14610633	58.82296063	1.36963697	10.58657925	1.96762438	17.21404629	13.87972738	0	25.59624386	3.5607139	8.78219035	41.09120732	20.74319983	3.24621495	5.40460294	3.37255544	12.28748763	14.1145949	4.39053777	0	10.30197662
SKI II 5uM	No	1	1	24.87064899	4.62136175	19.53617548	26.41097202	5.10038169	3.87995152	9.60305591	38.90588633	41.70712412	6.04371316	40.25337444	38.55479492	21.23785719	0	37.77614517	10.68768865	25.47608296	56.85351062	3.87191988	10.45865573	1.4971554	11.43018497	11.66634579	0	28.32239251	3.53014374	9.36726639	39.67907477	29.9844378	5.20579425	9.07908495	5.49024385	16.69767493	15.56144775	3.40550006	5.25416779	13.56185599
SL-327 0.5uM	No	1	1	19.37396986	0	22.46371683	23.81037938	7.68427336	0.49080982	6.06041895	32.86858232	41.16876609	3.06251633	26.68262725	24.84323454	27.28201183	10.08191454	14.77230874	12.55402025	20.26556902	53.66331141	0	10.12853784	5.00582002	17.38070574	16.01976378	4.37920919	22.05340375	4.74076092	7.13343302	43.88372263	38.66301774	8.90474758	7.16203576	2.26719454	2.89860196	15.41745452	0.98956127	0	7.42357206
SL-327 5uM	No	1	1	22.18799319	7.77158661	18.44405001	30.90886666	7.82104857	7.61756328	3.85221201	27.442308	28.59673385	5.55277949	22.99979575	24.47576771	19.05812254	19.50040015	17.7614423	11.9329427	18.89267534	56.05101908	2.59403407	7.93757792	1.01926919	14.1800159	19.6592787	13.65995999	0	0	7.645437	39.16886377	20.46547392	4.56846438	0	7.63946982	10.4487998	16.09373293	2.75047973	0	15.93684557
Sotrastaurin (AEB071) 0.5uM	No	1	1	21.03108618	0	0	66.29984158	0	19.26485176	0	0	35.01510403	1.98091336	27.9005137	40.34532918	0.91901066	5.24181475	35.81287117	0	41.64715921	44.24335455	7.86662199	6.11626996	0	10.24542423	14.40861507	1.14335984	0	0	17.1043735	39.90068107	19.84376475	0	11.48250847	0	43.29351546	5.40924055	22.36140026	0.04833239	18.22178049
Src Kinase Inhibitor I 0.5uM	No	1	1	3.12963584	0	0	22.17714958	0	13.84043319	28.07741807	23.52733354	58.16395883	7.04494556	18.02788634	28.40421518	11.84677462	14.50623038	10.38720811	22.19635059	16.93476979	13.90878892	2.69190125	9.70502494	0	4.68863652	15.63885976	20.29692499	0	20.79466335	10.12821278	18.9711411	23.30665357	3.61973925	18.29573756	11.6008287	3.29525769	25.61954958	11.87565948	10.4928063	4.01702011
SU 4312 (DMBI) 0.5uM	No	1	1	21.031005	12.85355742	12.62653181	16.21433164	0	0	2.53104329	15.30586455	38.34057963	6.30359816	19.53093795	22.28934313	8.36269758	8.89453284	24.46018963	17.8588732	22.7570151	63.55831483	6.61025395	9.44010367	0	6.85847221	21.30058211	8.92013648	9.82389056	0.47481199	12.32105325	24.9968978	27.56810764	10.7162808	17.08357509	18.3908476	14.5683455	5.62140388	0.28635936	2.78895748	9.77195762
Syk Inhibitor II hydrochloride 0.5uM	No	1	1	36.51620414	0.30880417	11.46875577	33.09720045	13.39677994	0	8.89930181	44.32947527	19.91227183	13.4483141	26.76187256	46.20991783	5.7596093	0	25.70450668	2.0733326	16.68684024	46.12834797	0	16.78239844	23.2681384	33.26849079	20.0355814	0	27.12696231	13.97335801	10.91389295	43.94723659	54.01122503	15.55235821	0.08880804	0	8.3812547	28.33526191	5.68466901	0	0
TGFb RI Kinase Inhibitor (LY364947, HTS 466284) 0.5uM	No	1	2	8.7274498	0	13.49677555	34.5218036	2.22901488	0	3.89154045	33.72967997	41.15380329	0.91967	27.02265719	21.62670403	24.47091626	28.76953365	15.5973287	4.69648681	34.61397504	72.9389251	0	12.66212907	10.45856578	20.95761979	9.30222385	22.14839207	5.26446726	0	11.43082384	37.49871021	39.46662342	9.67941712	0	4.17463984	8.57918332	19.70104695	0	0.91381795	17.49306815
Triciribine 0.5uM	No	1	1	20.82223205	4.25310339	25.21974561	30.88925361	9.59812542	2.15499841	2.82598743	31.92141181	49.68062709	8.69448905	30.51320494	31.30685843	31.10687037	11.91471491	19.29516174	16.81571551	22.41662122	68.23381115	2.40399179	10.59508315	0	9.77818496	12.19979557	5.63916016	3.562879	0.17553942	8.22713281	40.57721689	24.80571552	0.39412983	11.46786871	15.29168694	7.61301065	10.33874707	1.70326989	1.26886	16.29898086
Triciribine 5uM	No	1	1	18.37535342	22.57196869	42.9416088	36.41592483	37.97381262	4.23494236	20.87699368	45.71461986	43.54400428	6.83141874	32.18053095	31.17524932	41.23842018	23.40077803	7.67885466	13.57052221	13.80467434	62.83738325	17.15550865	9.4839292	6.63956484	11.20797031	17.61909897	13.60480132	23.36369494	3.15042143	10.54712194	36.49606728	25.54614966	5.57629585	5.98134721	8.93985736	2.5974825	15.37089637	1.86265178	7.40293209	24.92129261
VEGFR2 Kinase Inhibitor I 0.5uM	No	1	1	10.75293472	0	3.70031714	20.86530939	0	1.04109653	2.04377511	12.05721308	20.72691813	4.93819515	19.51933175	36.9668923	8.98915783	3.37082199	37.08574871	13.46339694	14.0071245	55.75377282	4.02646185	9.47398772	4.93389121	7.44116156	15.41840912	4.61356334	23.71661442	5.93096822	20.8421826	16.67756027	33.14002535	5.48178015	18.67523444	12.32108448	29.77288978	12.40375458	6.77662404	0.63109069	0
VEGFR2 Kinase Inhibitor IV 0.5uM	No	1	2	17.98090207	12.22133737	13.32688085	32.50554873	18.96144803	4.46164163	21.30733806	40.86602405	27.830431	5.00212233	23.38713873	41.83868743	31.94661958	27.69154171	36.60195301	12.7283715	36.49857399	94.61708695	18.60089982	10.79486668	14.38506041	17.84298671	25.45951824	31.89905046	25.30195735	16.98931412	26.87301358	12.83564523	49.89924742	10.23558625	23.04012427	26.4510914	33.77562359	29.52336442	14.75210152	8.689876	18.77339312
XL147 0.5uM	No	1	2	19.0267617	10.15452016	25.73414959	27.43683882	4.84101476	4.96354426	8.50450132	37.85184608	49.81782297	6.66245049	34.14285272	38.86085057	28.15934476	6.34105477	29.16897941	14.63139615	34.37779109	71.54110896	4.80135919	10.19073183	3.77213054	11.37326459	18.67002278	1.57834384	18.42840957	3.21501164	11.7429825	35.31678167	21.18337919	3.01001185	10.26940445	4.42674202	17.18774522	12.86892392	6.77594997	2.9145804	15.21058561
ZSTK474 0.5uM	No	1	1	22.65044543	8.3070581	22.69564343	26.42463385	6.53888409	5.78979826	5.97735373	38.48332187	48.12915944	13.55563968	32.46413314	34.99041536	27.51451363	11.28769802	22.75606311	12.36932801	22.4541412	55.92709761	5.18578796	9.59816273	1.74902412	12.0816434	19.14916064	8.78074184	19.99824562	1.73853858	11.96470531	37.81899125	23.58260076	6.83939031	9.73852196	8.31827035	12.73744996	12.36086097	5.1213107	1.23362616	17.49635169
Alisertib (MLN8237) 0.5uM	No	0	1	26.88409488	3.02120017	0	6.29506185	0	14.6179692	0	12.53050842	25.44563407	0	34.68665082	19.30208751	0	21.86670366	33.67068712	22.3008535	27.60816563	49.69723875	0	9.7619877	0	6.73262281	13.66373413	14.65683243	0	0	6.92198126	18.91449322	7.98996347	12.99969745	20.87293905	0.42277952	9.29065812	0	0	0	19.9337714
AMG-458 0.5uM	No	0	1	22.34714343	7.67620994	18.35019873	0	0	13.83213822	26.05720902	1.93033537	16.50997584	18.77881505	0	19.88009125	0	3.09093265	6.47395034	24.97446363	0	8.44649022	0	5.61231644	0	3.0778583	5.66338785	8.75230315	26.11004596	3.44020839	23.11293659	6.79911055	30.1176607	2.20906076	27.31636218	43.18478558	22.91047703	1.42149541	1.97443602	0	0
AT7867 0.5uM	No	0	1	16.40423464	41.59977333	19.6701089	35.13345894	1.47591657	0.66822635	2.74136508	3.64044156	6.35899855	14.45495138	1.39532718	0	25.09832772	2.28481938	0	16.45470865	0.44957237	1.9230841	0.3864518	14.33555217	0.65073177	9.23385667	14.48333008	0.68683413	3.40078838	0.26012896	0	48.10600222	0.81314111	24.46104914	8.31355233	14.54016667	0	0.1668399	1.10120981	0.70655639	0.11672901
BMS-3 0.5uM	No	0	1	22.41821202	10.51944638	22.42428693	37.50406533	0	6.19465405	0	25.00702895	39.78008411	3.54238572	43.3921792	30.78989658	28.67980295	22.51428577	25.16045116	15.8254824	12.62056018	48.75069607	12.01169496	10.15742963	1.95102968	10.04564457	15.31379666	16.74298524	9.63050004	0.01073764	2.12543852	36.88477186	28.18747185	3.55087002	2.28654641	5.57936207	7.65084725	17.2000329	3.27907617	0	24.75882627
BMS-536924 0.5uM	No	0	1	27.84904399	0	14.93639339	0	0	16.64368544	13.59289784	25.99208865	0	10.62970066	11.60837862	24.54952237	25.58766468	0	20.2029072	6.66808598	0	0	16.25431295	3.17200835	15.02590715	1.12806532	35.26405786	0	0	0	0	22.00670293	13.87655605	0	12.33214339	2.12638384	21.43828273	17.09331135	0	0	0
Cdk1 Inhibitor (CGP74514A) 0.5uM	No	0	1	40.12378135	0	30.23411357	41.00332687	13.22728433	0	0	35.26406023	32.8131394	10.38037126	13.05365979	7.67465857	21.80883034	12.87082307	15.41142365	9.67866035	3.64349981	40.1213565	9.44443379	14.3042791	7.22252052	19.429804	9.37580454	5.50832359	22.52618989	28.76753005	5.89026917	47.53828564	39.31280874	6.67021092	10.12047555	10.35215221	7.34968091	17.64098985	2.97492803	0	10.01217018
c-Met/RON Dual Kinase Inhibitor 0.5uM	No	0	1	25.61276094	3.45399799	13.82033348	4.89213394	0	22.81935608	42.7338944	6.97675896	24.01165031	26.58828722	10.39324198	20.73744376	0	7.76823414	1.76935031	17.10145047	34.2404654	16.17694112	0	6.12374712	2.18383712	2.84007477	12.30968967	13.82019941	27.89445695	11.05168784	13.4679788	29.82863483	21.78237134	3.0873377	19.25336566	23.01454357	9.05944207	25.05167968	0.58995188	0	0
Dovitinib (TKI-258, CHIR-258) 0.05uM	No	0	1	14.47876598	7.10171278	0	0	0	0	13.25433288	22.3143202	6.10234227	18.8256422	21.64669893	20.7657518	0	0	38.90380032	12.64176901	13.72472391	43.10912116	0	7.62499496	0	6.16659001	24.00396496	0	0	0	10.50668648	36.71421136	3.4455045	0	21.37913785	8.79653749	24.60895912	8.81099939	0	0	0
Dovitinib (TKI-258, CHIR-258) 0.5uM	No	0	1	3.4188904	32.71331908	2.48715459	0	0.38119212	5.10892603	34.94957402	2.99113048	0	22.9087328	14.4411906	2.38261852	3.76015089	0.27141875	22.17978992	7.68375052	13.46559151	33.04913855	0.53372444	0.25865634	2.1897449	0.43184015	41.10775502	8.32889449	1.91741667	1.52843501	5.16585901	30.6904638	0.53857351	1.50803518	47.0095983	23.24371305	19.66194926	20.70896306	4.85352979	2.02214936	0.20191779
GDC-0980 (RG7422) 0.5uM	No	0	1	22.83700001	0	16.43885505	30.33832706	0	5.29710308	0.29510812	38.0188188	31.71842669	0	24.41348574	26.8047126	18.21190079	0.06577853	17.8134076	16.34641943	0	30.24312994	0	12.96625866	3.12382194	15.38475304	9.09226886	3.82232024	0	0.35869368	3.00128405	41.59000747	41.79156224	9.01192403	0.79287443	14.8055533	10.0944246	11.15578198	1.02714315	0	0
GSK-1070916 0.5uM	No	0	1	0	49.97529248	9.63500082	8.26565073	24.30575927	1.68537398	11.0535632	20.09024375	14.18202093	0	20.94352948	0	5.62155069	28.64895448	26.40775974	14.45115784	25.01634787	40.9318156	0	17.32539301	0	7.89707623	35.19712792	26.13740098	10.04023924	0	0	12.81258647	1.51679715	33.20842238	9.11127633	24.81092489	10.71567955	0	4.44936376	0	29.5468321
GW441756 0.5uM	No	0	1	20.53108104	1.77695678	10.91586918	19.90063872	0	3.97908105	5.88388043	11.62201026	25.2953481	4.71303761	20.84013519	9.08794626	2.63750023	1.67968251	24.13792968	19.47042173	10.0271867	40.81005322	10.93301068	7.42422793	12.64877287	5.87351222	22.25381745	2.16838571	0	0	1.81126017	38.77557287	10.42334317	0.00379778	15.40876011	2.89497737	21.70814303	16.66735151	2.94032811	0	0.92100228
JNJ-38877605 0.5uM	No	0	1	22.51477992	10.27489351	45.23454825	14.74282137	6.55408766	1.91901675	4.70478789	42.10742476	16.34636629	1.82196382	11.34016401	8.47571539	27.61281752	3.77925104	0	14.39396465	0	11.97256279	0	10.48203703	4.14997202	13.69881542	0	2.45957556	37.80339357	6.52447517	4.42539821	49.43429498	24.87739237	7.68961472	0	8.39704316	0.32104273	28.80332294	2.30368072	0	0
KRN 633 2uM	No	0	1	0	35.57527101	0	9.70262319	0	11.74755877	0	0.75300028	40.27479423	6.41881102	14.61099935	7.53599984	6.64763833	34.00785792	9.31964297	27.09724367	5.22564069	38.54001311	0	8.30632591	0.69212472	0	5.32685694	25.86552361	0	5.00665268	26.20038856	0	15.47866238	0	45.89598228	41.2526428	17.14624808	8.34438441	5.72540742	8.04525511	15.51475616
LY 333531 mesylate (Ruboxistaurin) 0.5uM	No	0	1	3.90076632	6.14726272	5.98263767	43.52012378	2.27980317	5.1960381	3.5573837	3.83975618	0	11.03186571	1.51928979	3.10692192	7.55825793	1.82899704	2.45690562	3.99744218	3.02048245	3.24736353	7.33518264	0.47264408	3.77901407	3.42955549	22.8285648	0.80337982	3.5574224	3.39555773	6.84797001	48.96787001	0.67458388	1.94511376	0.54951553	13.15489038	6.08684311	3.5282827	9.70525299	3.83552692	8.17930389
Met Kinase Inhibitor (SU11274) 0.5uM	No	0	1	0	40.23893956	38.87345009	46.30380929	13.97722887	7.9935604	0	0	0	0	0	0	15.75782733	47.50148828	0	0	0	0.86094786	0	1.13125734	0	11.48725988	17.94337682	30.11861241	0	0	0	39.66248699	0.98475889	12.15755504	14.13173742	0	0	0	0	0	21.31917557
Mubritinib (TAK 165) 0.5uM	No	0	1	15.342087	6.443752	17.94645969	23.55277584	0	0	4.56086433	30.47836907	42.05297018	5.09686154	29.74441844	24.62084331	22.6719884	2.87578608	25.46967373	12.13971021	21.37296282	49.02088714	2.8589891	9.70572334	0	11.75322755	15.31347184	0.21696096	17.61523444	6.11368126	6.32780903	39.06034938	21.83483595	0.92774831	8.15841519	5.50938748	8.80128056	5.57911664	4.5300571	0	10.52124659
Rho Kinase Inhibitor IV 0.5uM	No	0	1	0	32.60976226	3.17086844	14.42553132	0.06412134	0.65627508	0	7.94755094	19.64135375	0	4.64540954	0	19.81307579	1.66635257	0	6.56325979	13.35277331	22.4733551	0	11.43115503	0.37761842	5.956446	8.41600167	0.55290071	16.04267349	1.44929187	0	31.17039435	7.1360444	0	1.62418319	6.58698015	0	3.78840821	0	0	7.01746903
ROCK Inhibitor Y-27632 0.5uM	No	0	1	0.0869606	29.59956165	34.45502177	16.44273563	14.40633904	2.68674295	10.18509805	39.69930796	20.64514503	6.88931476	13.18197405	14.79845955	43.06766939	2.09700561	11.5742245	4.86112392	21.70415019	45.26243461	0	8.42332905	4.93391611	18.45565476	16.80231124	1.95937016	22.81969922	3.32455209	6.0909597	44.78783358	22.27308233	0	9.25618659	17.42119219	8.49910567	17.79661245	3.42524943	2.18666822	9.7104636
SC-68376 0.5uM	No	0	1	13.4194102	16.800693	21.50683444	30.50577255	27.93936919	0	0.86504285	29.50305854	35.16865771	6.11654031	22.04172636	10.18644848	21.72881193	11.29681972	10.82605569	9.48011478	20.90442268	49.91092854	2.45395797	9.51115494	0	18.48702537	21.34270619	17.91560846	19.35172271	0.41790723	6.58606285	44.52294538	15.862545	8.39317771	7.43267674	5.64846511	7.13177017	15.84983513	4.41199487	0.06947392	12.93119435
SU6656 0.5uM	No	0	1	0	23.14024235	1.00108711	0.20495871	0	1.13821031	20.8666967	1.99426986	2.11706612	0.5095911	0.54197191	0	1.88143015	0	0	0.60373316	1.10978097	2.09705935	14.26997086	0.33682865	1.60938638	0	34.44429824	0	1.3138326	0	0	6.40393419	2.32947783	0	3.86771687	0	0.32137938	3.3761435	0	0	0.17414259
Syk Inhibitor (OXSI 2) 0.5uM	No	0	1	0	0	12.52406169	21.40584108	2.87271164	4.22078859	13.53435385	0	0	9.2244755	7.49217956	0	0.10069442	28.89494252	0	7.14279363	0	23.27947926	10.7543568	1.36566848	43.29022267	24.61330459	42.23631853	23.51123648	30.92957644	23.34347648	0	38.43117607	39.72524683	7.81924345	0	0	0	45.86227932	9.52488814	0	0
Tie2 kinase inhibitor 0.5uM	No	0	1	0	5.45644175	16.96946895	28.89243258	0	6.6940102	0	27.51326803	46.60641518	0	24.4049984	8.39727733	24.67359959	18.74205068	0	8.48102557	23.78331063	45.11462769	3.36089566	15.56806716	0	14.356381	25.04466919	17.45111545	0	0.22938726	0	41.86018531	24.48182855	6.424852	0	4.35159309	0	10.22020902	0	5.73930425	27.74243854
TPCA-1 0.5uM	No	0	1	20.35920054	7.05842015	37.72916666	18.07889848	0	0	19.88988575	24.14569308	0	5.07861709	12.12538434	15.44165513	42.49438373	0	18.6804771	32.98822489	6.17603216	0	21.85540511	7.49505388	8.77650783	1.1296349	39.77531768	0	16.13422248	10.32105836	2.60076023	11.87199889	28.52498688	5.2930107	0	6.33852108	22.00434162	16.07910543	9.11364093	0	4.14641746
TSU-68 (SU6668, Orantinib) 0.5uM	No	0	1	15.61105026	10.30918708	0	0	0	2.46903474	0	0	14.26059513	0	24.29585732	31.70182408	0	0	48.42626048	27.2695698	0	27.20529847	4.82825327	9.88879784	4.00561233	0	19.52858802	2.97550979	15.45087921	0	23.30160158	0	13.20591857	0	29.04698029	13.12557313	39.52113338	14.70342898	5.01063739	0	0
VEGFR2 Kinase Inhibitor II 0.5uM	No	0	1	13.19696172	0	0	0	0	0	1.94292021	0	16.59926259	9.44693341	22.63748833	28.04484446	0	0	38.56775759	9.64567169	10.50578656	47.98865105	4.63243376	8.45782542	16.60303355	12.14020045	18.01037871	5.09600775	21.3872206	11.04706947	20.01009802	18.84148218	36.31161263	3.42117178	12.52670851	6.46789257	31.2675899	24.82139474	10.52922881	1.49656273	0
VEGFR2 Kinase Inhibitor III 0.5uM	No	0	1	17.28901214	0.84628824	3.61326191	8.90200782	0	0	0	0	5.23390954	11.92104971	11.78466746	24.56801298	2.77806774	0.30972987	31.30241724	18.20225483	7.02209543	43.88291103	2.78887703	7.77211302	23.54572696	0	28.84543372	8.57867568	23.29919949	3.32522654	20.34242615	0.68070465	32.58757581	9.97637296	15.87426359	11.90432264	35.32554272	23.42024817	6.49789873	0	0
cytokine_symbol				CCL1	CCL15	CCL17	CCL18	CCL19	CCL3	CCL4	CCL5	CCL7	CCL8	CD14	CXCL1	CXCL10	CXCL13	CXCL16	CXCL3	CXCL5	CXCL7	CXCL9	BSG	CSF3	ICAM1	IL1RN	IL10	IL12B	IL6	CSF1R	MIF	MMP1	MMP7	MMP9	SPP1	TIMP1	TNF	TNFRSF1B	TREM2	VEGFA
